# Supplementary material for: catena-Poly[[[bis­(thio­cyanato-κN)zinc(II)]-μ-1,2-bis­{[2-(2-pyrid­yl)-1H-imidazol-1-yl]meth­yl}benzene] 0.28-hydrate]
Source: Acta Crystallogr Sect E Struct Rep Online. 2010 Jul 17;66(Pt 8):m943–4. doi: 10.1107/S1600536810027571 (PMC3007418; doi:10.1107/S1600536810027571)
Supplement: Supplementary file 1 [file e-66-0m943-sup1.cif]

##############################################################################
###                                                                        ###
###        Electronic paper (Acta Crystallographica Section E)             ###
###                                                                        ###
##############################################################################
#                                                                            #
# This CIF contains the data in a paper accepted for publication in Acta     #
# Crystallographica Section E. It conforms to the requirements of Notes      #
# for Authors for Section E, and has been peer reviewed under the auspices   #
# of the IUCr Commission on Journals.                                        #
#                                                                            #
# Full details of the Crystallographic Information File format               #
# are given in the paper "The Crystallographic Information File (CIF):       #
# a New Standard Archive File for Crystallography" by S. R. Hall, F. H.      #
# Allen and I. D. Brown [Acta Cryst. (1991), A47, 655-685].                  #
#                                                                            #
# The current version of the core CIF dictionary is obtainable from          #
# ftp://ftp.iucr.org/pub/cif_core.dic. The current version number is 2.4.    #
#                                                                            #
# Software is freely available for graphical display of the structure(s) in  #
# this CIF.  For information consult the CIF home page http://www.iucr.org/  #
# cif/home.html                                                              #
#                                                                            #
# This file may be used for bona fide research purposes within the           #
# scientific community so long as proper attribution is given to the journal # 
# article from which it was obtained.                                        #
#                                                                            #
##############################################################################
                                             
data_I
_audit_creation_method     SHELXL-97
_chemical_name_systematic
;
<i>catena</i>-Poly[[[bis(thiocyanato-\k<i>N</i>)zinc(II)]-
\m-1,2-bis{[2-(2-pyridyl)-1<i>H</i>-imidazol-1-yl]methyl}benzene]
0.28-hydrate]
;
_chemical_name_common     ?
_chemical_formula_moiety     'C26 H20 N8 S2 Zn, 0.28(H2 O)'
_chemical_formula_sum     'C26 H20.56 N8 O0.28 S2 Zn'
_chemical_formula_iupac     '[Zn (N C S)2 (C24 H20 N6)2], 0.28H2 O'
_chemical_formula_weight     579.03
_chemical_melting_point     ?
_symmetry_cell_setting     monoclinic
_symmetry_space_group_name_H-M     'P 21/c'
_symmetry_space_group_name_Hall     '-P 2ybc'
loop_
    _symmetry_equiv_pos_as_xyz
    'x, y, z'
    '-x, y+1/2, -z+1/2'
    '-x, -y, -z'
    'x, -y-1/2, z-1/2'
_cell_length_a     7.8780(4)
_cell_length_b     13.1770(7)
_cell_length_c     25.9620(14)
_cell_angle_alpha     90.00
_cell_angle_beta     98.4620(10)
_cell_angle_gamma     90.00
_cell_volume     2665.7(2)
_cell_formula_units_Z     4
_cell_measurement_reflns_used     2199
_cell_measurement_theta_min     1.59
_cell_measurement_theta_max     26.37
_cell_measurement_temperature     293(2)
_exptl_crystal_description     block
_exptl_crystal_colour     colorless
_exptl_crystal_size_max     0.26
_exptl_crystal_size_mid     0.22
_exptl_crystal_size_min     0.21
_exptl_crystal_density_diffrn     1.443
_exptl_crystal_density_meas     ?
_exptl_crystal_density_method     'not measured'
_exptl_crystal_F_000     1187
_exptl_absorpt_coefficient_mu     1.111
_exptl_absorpt_correction_type     multi-scan
_exptl_absorpt_process_details     '(SADABS; Sheldrick, 1996)'
_exptl_absorpt_correction_T_min     0.750
_exptl_absorpt_correction_T_max     0.792
_exptl_special_details
;
;
_diffrn_ambient_temperature     293(2)
_diffrn_radiation_type     MoK\a
_diffrn_radiation_wavelength     0.71069
_diffrn_radiation_source     'fine-focus sealed tube'
_diffrn_radiation_monochromator     graphite
_diffrn_measurement_device_type     'Bruker APEX CCD area-detector'
_diffrn_measurement_method     '\w scans'
_diffrn_detector_area_resol_mean     ?
_diffrn_reflns_number     13328
_diffrn_reflns_av_R_equivalents     0.0359
_diffrn_reflns_av_sigmaI/netI     0.0437
_diffrn_reflns_theta_min     1.59
_diffrn_reflns_theta_max     25.02
_diffrn_reflns_theta_full     25.00
_diffrn_measured_fraction_theta_max     0.997
_diffrn_measured_fraction_theta_full     0.997
_diffrn_reflns_limit_h_min     -9
_diffrn_reflns_limit_h_max     9
_diffrn_reflns_limit_k_min     -13
_diffrn_reflns_limit_k_max     15
_diffrn_reflns_limit_l_min     -28
_diffrn_reflns_limit_l_max     30
_diffrn_standards_number     0
_diffrn_standards_interval_count     0
_diffrn_standards_interval_time     0
_diffrn_standards_decay_%     0
_refine_special_details
;
 Refinement of F^2^ against ALL reflections.  The weighted R-factor wR and
 goodness of fit S are based on F^2^, conventional R-factors R are based
 on F, with F set to zero for negative F^2^. The threshold expression of
 F^2^ > 2sigma(F^2^) is used only for calculating R-factors(gt) etc. and is
 not relevant to the choice of reflections for refinement.  R-factors based
 on F^2^ are statistically about twice as large as those based on F, and R-
 factors based on ALL data will be even larger.
;
_reflns_number_total     4707
_reflns_number_gt     3127
_reflns_threshold_expression     I>2sigma(I)
_refine_ls_structure_factor_coef     Fsqd
_refine_ls_matrix_type     full
_refine_ls_R_factor_all     0.0683
_refine_ls_R_factor_gt     0.0382
_refine_ls_wR_factor_gt     0.0897
_refine_ls_wR_factor_ref     0.1019
_refine_ls_goodness_of_fit_ref     1.039
_refine_ls_restrained_S_all     1.068
_refine_ls_number_reflns     4707
_refine_ls_number_parameters     362
_refine_ls_number_restraints     30
_refine_ls_hydrogen_treatment     constr
_refine_ls_weighting_scheme     calc
_refine_ls_weighting_details
         'calc w=1/[\s^2^(Fo^2^)+(0.0472P)^2^+0.0052P] where P=(Fo^2^+2Fc^2^)/3'
_atom_sites_solution_hydrogens     geom
_atom_sites_solution_primary     direct
_atom_sites_solution_secondary     difmap
_refine_ls_shift/su_max     0.001
_refine_ls_shift/su_mean     0.000
_refine_diff_density_max     0.375
_refine_diff_density_min     -0.332
_refine_ls_extinction_method     none
_refine_ls_extinction_coef     ?
loop_
    _atom_type_symbol
    _atom_type_description
    _atom_type_scat_dispersion_real
    _atom_type_scat_dispersion_imag
    _atom_type_scat_source
    'C' 'C' 0.0033 0.0016
                         'International Tables Vol C Tables 4.2.6.8 and 6.1.1.4'
    'H' 'H' 0.0000 0.0000
                         'International Tables Vol C Tables 4.2.6.8 and 6.1.1.4'
    'N' 'N' 0.0061 0.0033
                         'International Tables Vol C Tables 4.2.6.8 and 6.1.1.4'
    'S' 'S' 0.1246 0.1234
                         'International Tables Vol C Tables 4.2.6.8 and 6.1.1.4'
    'Zn' 'Zn' 0.2839 1.4301
                         'International Tables Vol C Tables 4.2.6.8 and 6.1.1.4'
    'O' 'O' 0.0106 0.0060
                         'International Tables Vol C Tables 4.2.6.8 and 6.1.1.4'
_computing_data_collection     'SMART (Bruker, 1997)'
_computing_cell_refinement     'SAINT (Bruker, 1997)'
_computing_data_reduction     'SAINT (Bruker, 1999)'
_computing_structure_solution     'SHELXS97 (Sheldrick, 2008)'
_computing_structure_refinement     'SHELXL97 (Sheldrick, 2008)'
_computing_molecular_graphics     'DIAMOND (Brandenburg & Putz, 2008)'
_computing_publication_material     'SHELXL97 (Sheldrick, 2008)'
loop_
    _atom_site_type_symbol
    _atom_site_label
    _atom_site_fract_x
    _atom_site_fract_y
    _atom_site_fract_z
    _atom_site_U_iso_or_equiv
    _atom_site_adp_type
    _atom_site_calc_flag
    _atom_site_refinement_flags
    _atom_site_occupancy
    _atom_site_disorder_assembly
    _atom_site_disorder_group
    C C1 0.1405(4) 0.0988(2) 0.23131(12) 0.0627(9) Uani d . 1 . .
    H H1 0.0560 0.0583 0.2128 0.075 Uiso calc R 1 . .
    C C2 0.1380(4) 0.1355(2) 0.27956(12) 0.0628(9) Uani d . 1 . .
    H H2 0.0527 0.1253 0.3003 0.075 Uiso calc R 1 . .
    C C3 0.3735(4) 0.1861(2) 0.25115(10) 0.0498(7) Uani d . 1 . .
    C C4 0.5346(4) 0.2347(2) 0.24331(11) 0.0488(7) Uani d . 1 . .
    C C5 0.6518(4) 0.2810(2) 0.28088(12) 0.0652(9) Uani d . 1 . .
    H H5 0.6360 0.2801 0.3157 0.078 Uiso calc R 1 . .
    C C6 0.7924(5) 0.3283(3) 0.26590(14) 0.0787(10) Uani d . 1 . .
    H H6 0.8719 0.3607 0.2905 0.094 Uiso calc R 1 . .
    C C7 0.8146(4) 0.3274(3) 0.21460(15) 0.0797(11) Uani d . 1 . .
    H H7 0.9059 0.3615 0.2034 0.096 Uiso calc R 1 . .
    C C8 0.6981(4) 0.2748(3) 0.18015(13) 0.0715(10) Uani d . 1 . .
    H H8 0.7162 0.2710 0.1456 0.086 Uiso calc R 1 . .
    C C9 0.3326(4) 0.2402(2) 0.34290(10) 0.0562(8) Uani d . 1 . .
    H H9A 0.2287 0.2595 0.3564 0.067 Uiso calc R 1 . .
    H H9B 0.3960 0.3018 0.3382 0.067 Uiso calc R 1 . .
    C C10 0.4402(4) 0.1734(2) 0.38252(10) 0.0493(7) Uani d . 1 . .
    C C11 0.4785(4) 0.0736(2) 0.37134(12) 0.0633(9) Uani d . 1 . .
    H H11 0.4402 0.0475 0.3384 0.076 Uiso calc R 1 . .
    C C12 0.4998(3) 0.2120(2) 0.43188(10) 0.0464(7) Uani d . 1 . .
    C C13 0.5948(4) 0.1497(2) 0.46849(11) 0.0574(8) Uani d . 1 . .
    H H13 0.6355 0.1751 0.5014 0.069 Uiso calc R 1 . .
    C C14 0.6294(4) 0.0511(3) 0.45663(13) 0.0699(9) Uani d . 1 . .
    H H14 0.6921 0.0100 0.4816 0.084 Uiso calc R 1 . .
    C C15 0.5719(4) 0.0128(3) 0.40811(14) 0.0747(10) Uani d . 1 . .
    H H15 0.5961 -0.0539 0.4001 0.090 Uiso calc R 1 . .
    C C16 0.4598(4) 0.3198(2) 0.44434(10) 0.0514(7) Uani d . 1 . .
    H H16A 0.5126 0.3644 0.4215 0.062 Uiso calc R 1 . .
    H H16B 0.3366 0.3297 0.4368 0.062 Uiso calc R 1 . .
    C C17 0.6633(4) 0.4061(2) 0.51368(11) 0.0594(8) Uani d . 1 . .
    H H17 0.7419 0.4278 0.4926 0.071 Uiso calc R 1 . .
    C C18 0.6701(4) 0.4240(2) 0.56517(12) 0.0610(8) Uani d . 1 . .
    H H18 0.7552 0.4611 0.5857 0.073 Uiso calc R 1 . .
    C C19 0.4434(4) 0.3341(2) 0.54193(10) 0.0460(7) Uani d . 1 . .
    C C20 0.2902(4) 0.2752(2) 0.54843(10) 0.0480(7) Uani d . 1 . .
    C C21 0.1991(4) 0.2117(2) 0.51218(11) 0.0554(8) Uani d . 1 . .
    H H21 0.2308 0.2040 0.4793 0.066 Uiso calc R 1 . .
    C C22 0.0594(4) 0.1596(3) 0.52576(13) 0.0691(9) Uani d . 1 . .
    H H22 -0.0047 0.1173 0.5017 0.083 Uiso calc R 1 . .
    C C23 0.0159(4) 0.1703(3) 0.57424(14) 0.0728(10) Uani d . 1 . .
    H H23 -0.0774 0.1357 0.5839 0.087 Uiso calc R 1 . .
    C C24 0.1140(4) 0.2337(3) 0.60837(13) 0.0715(10) Uani d . 1 . .
    H H24 0.0857 0.2404 0.6417 0.086 Uiso calc R 1 . .
    N N1 0.5617(3) 0.22928(18) 0.19344(9) 0.0557(6) Uani d . 1 A .
    N N2 0.2857(3) 0.19105(18) 0.29238(8) 0.0531(6) Uani d . 1 . .
    N N3 0.2880(3) 0.13082(18) 0.21386(9) 0.0556(6) Uani d . 1 A .
    N N4 0.5181(3) 0.34985(17) 0.49856(8) 0.0490(6) Uani d . 1 . .
    N N5 0.5331(3) 0.37948(18) 0.58233(9) 0.0525(6) Uani d . 1 . .
    N N6 0.2472(3) 0.28627(19) 0.59660(9) 0.0566(7) Uani d . 1 . .
    N N7 0.6024(4) 0.0045(2) 0.18550(12) 0.0833(9) Uani d . 1 A .
    C C25 0.6692(4) -0.0180(2) 0.22631(14) 0.0603(8) Uani d . 1 . .
    S S2 0.75961(13) -0.04934(9) 0.28408(4) 0.0927(3) Uani d . 1 . .
    N N8 0.2453(4) -0.0111(2) 0.11975(10) 0.0852(10) Uani d D 1 A 1
    C C26 0.1381(15) -0.0639(10) 0.1031(6) 0.052(3) Uani d PDU 0.56(3) A 1
    S S1 0.0107(12) -0.1515(10) 0.0796(4) 0.1109(18) Uani d PDU 0.56(3) A 1
    C C26' 0.1698(19) -0.0857(8) 0.1087(8) 0.042(3) Uani d PDU 0.44(3) A 2
    S S1' 0.0605(18) -0.1874(10) 0.0912(4) 0.091(3) Uani d PDU 0.44(3) A 2
    Zn Zn1 0.41177(5) 0.10351(3) 0.149130(12) 0.05821(16) Uani d . 1 . .
    O O1W -0.0298(16) 0.1050(10) 0.3898(4) 0.154(5) Uani d P 0.28 . .
    H H1W -0.1226 0.0745 0.3782 0.231 Uiso d PR 0.28 . .
    H H2W -0.0408 0.1642 0.3768 0.231 Uiso d PR 0.28 . .
loop_
    _atom_site_aniso_label
    _atom_site_aniso_U_11
    _atom_site_aniso_U_22
    _atom_site_aniso_U_33
    _atom_site_aniso_U_12
    _atom_site_aniso_U_13
    _atom_site_aniso_U_23
    C1 0.070(2) 0.072(2) 0.0484(19) -0.0175(18) 0.0148(17) -0.0006(16)
    C2 0.063(2) 0.080(2) 0.050(2) -0.0060(18) 0.0228(17) 0.0030(16)
    C3 0.0625(19) 0.0526(18) 0.0363(16) -0.0014(15) 0.0143(15) -0.0020(13)
    C4 0.0609(19) 0.0455(17) 0.0416(17) 0.0010(15) 0.0127(15) -0.0043(13)
    C5 0.072(2) 0.069(2) 0.055(2) -0.0104(19) 0.0133(18) -0.0107(17)
    C6 0.076(2) 0.085(3) 0.075(3) -0.014(2) 0.010(2) -0.024(2)
    C7 0.072(2) 0.087(3) 0.087(3) -0.027(2) 0.034(2) -0.018(2)
    C8 0.081(2) 0.077(2) 0.064(2) -0.015(2) 0.037(2) -0.0131(18)
    C9 0.077(2) 0.0581(19) 0.0361(16) 0.0103(17) 0.0170(15) -0.0024(14)
    C10 0.0592(18) 0.0525(19) 0.0394(17) 0.0047(15) 0.0185(14) 0.0039(13)
    C11 0.083(2) 0.056(2) 0.0514(19) 0.0117(18) 0.0113(17) -0.0073(15)
    C12 0.0553(17) 0.0495(18) 0.0379(16) 0.0036(14) 0.0185(14) 0.0064(13)
    C13 0.069(2) 0.058(2) 0.0458(18) 0.0074(17) 0.0093(16) 0.0041(15)
    C14 0.078(2) 0.062(2) 0.068(2) 0.0175(19) 0.0052(19) 0.0107(18)
    C15 0.094(3) 0.054(2) 0.077(2) 0.023(2) 0.013(2) -0.0041(19)
    C16 0.073(2) 0.0531(18) 0.0303(15) -0.0011(16) 0.0139(14) 0.0033(13)
    C17 0.075(2) 0.061(2) 0.0472(19) -0.0101(17) 0.0248(17) -0.0008(15)
    C18 0.078(2) 0.059(2) 0.0481(19) -0.0122(17) 0.0143(17) -0.0020(15)
    C19 0.0625(19) 0.0425(17) 0.0356(16) 0.0050(15) 0.0156(15) 0.0051(13)
    C20 0.0558(18) 0.0485(17) 0.0406(17) 0.0087(15) 0.0102(14) 0.0085(13)
    C21 0.0595(19) 0.063(2) 0.0448(18) 0.0008(17) 0.0104(15) 0.0038(15)
    C22 0.059(2) 0.078(2) 0.069(2) -0.0022(19) 0.0041(18) -0.0009(19)
    C23 0.063(2) 0.089(3) 0.071(2) -0.008(2) 0.0235(19) 0.009(2)
    C24 0.074(2) 0.088(3) 0.057(2) -0.002(2) 0.0279(19) 0.0067(19)
    N1 0.0656(16) 0.0576(16) 0.0482(15) -0.0092(13) 0.0228(13) -0.0068(12)
    N2 0.0680(17) 0.0611(16) 0.0325(13) 0.0014(14) 0.0155(12) -0.0008(11)
    N3 0.0691(16) 0.0614(16) 0.0382(14) -0.0151(14) 0.0142(13) -0.0044(12)
    N4 0.0662(16) 0.0491(14) 0.0336(13) -0.0013(13) 0.0140(12) 0.0002(11)
    N5 0.0698(16) 0.0537(15) 0.0357(14) -0.0045(13) 0.0136(13) 0.0005(11)
    N6 0.0664(17) 0.0643(17) 0.0419(14) 0.0053(14) 0.0180(13) 0.0081(12)
    N7 0.124(3) 0.0640(19) 0.0637(19) 0.0083(18) 0.0209(18) 0.0063(16)
    C25 0.067(2) 0.0435(18) 0.075(2) 0.0036(16) 0.0286(19) -0.0005(17)
    S2 0.0803(7) 0.1023(8) 0.0907(8) 0.0078(6) -0.0037(6) 0.0145(6)
    N8 0.125(3) 0.077(2) 0.0556(19) -0.029(2) 0.0210(18) -0.0141(15)
    C26 0.049(5) 0.060(5) 0.046(5) 0.014(4) 0.006(4) 0.001(4)
    S1 0.065(2) 0.129(4) 0.137(3) -0.031(3) 0.007(2) -0.033(3)
    C26' 0.038(5) 0.053(5) 0.034(5) 0.020(5) 0.006(4) 0.001(4)
    S1' 0.072(3) 0.113(4) 0.089(3) -0.031(3) 0.019(2) -0.043(2)
    Zn1 0.0859(3) 0.0552(2) 0.0370(2) -0.00799(19) 0.02056(19) -0.00498(16)
    O1W 0.159(11) 0.198(14) 0.117(10) -0.065(9) 0.058(8) -0.028(8)
_geom_special_details
;
 All esds (except the esd in the dihedral angle between two l.s. planes)
 are estimated using the full covariance matrix.  The cell esds are taken
 into account individually in the estimation of esds in distances, angles
 and torsion angles; correlations between esds in cell parameters are only
 used when they are defined by crystal symmetry.  An approximate (isotropic)
 treatment of cell esds is used for estimating esds involving l.s. planes.
;
loop_
    _geom_bond_atom_site_label_1
    _geom_bond_atom_site_label_2
    _geom_bond_site_symmetry_2
    _geom_bond_distance
    _geom_bond_publ_flag
    C1 C2 . 1.346(4) ?
    C1 N3 . 1.374(4) ?
    C1 H1 . 0.9300 ?
    C2 N2 . 1.373(4) ?
    C2 H2 . 0.9300 ?
    C3 N3 . 1.315(3) ?
    C3 N2 . 1.359(3) ?
    C3 C4 . 1.463(4) ?
    C4 N1 . 1.345(3) ?
    C4 C5 . 1.382(4) ?
    C5 C6 . 1.376(4) ?
    C5 H5 . 0.9300 ?
    C6 C7 . 1.369(4) ?
    C6 H6 . 0.9300 ?
    C7 C8 . 1.372(4) ?
    C7 H7 . 0.9300 ?
    C8 N1 . 1.321(4) ?
    C8 H8 . 0.9300 ?
    C9 N2 . 1.461(3) ?
    C9 C10 . 1.515(4) ?
    C9 H9A . 0.9700 ?
    C9 H9B . 0.9700 ?
    C10 C11 . 1.390(4) ?
    C10 C12 . 1.394(4) ?
    C11 C15 . 1.374(4) ?
    C11 H11 . 0.9300 ?
    C12 C13 . 1.389(4) ?
    C12 C16 . 1.501(4) ?
    C13 C14 . 1.371(4) ?
    C13 H13 . 0.9300 ?
    C14 C15 . 1.371(4) ?
    C14 H14 . 0.9300 ?
    C15 H15 . 0.9300 ?
    C16 N4 . 1.469(3) ?
    C16 H16A . 0.9700 ?
    C16 H16B . 0.9700 ?
    C17 C18 . 1.351(4) ?
    C17 N4 . 1.371(4) ?
    C17 H17 . 0.9300 ?
    C18 N5 . 1.360(4) ?
    C18 H18 . 0.9300 ?
    C19 N5 . 1.319(3) ?
    C19 N4 . 1.361(3) ?
    C19 C20 . 1.465(4) ?
    C20 N6 . 1.351(3) ?
    C20 C21 . 1.379(4) ?
    C21 C22 . 1.386(4) ?
    C21 H21 . 0.9300 ?
    C22 C23 . 1.360(4) ?
    C22 H22 . 0.9300 ?
    C23 C24 . 1.371(4) ?
    C23 H23 . 0.9300 ?
    C24 N6 . 1.330(4) ?
    C24 H24 . 0.9300 ?
    N1 Zn1 . 2.250(2) ?
    N3 Zn1 . 2.095(2) ?
    N5 Zn1 4_566 2.112(2) ?
    N6 Zn1 4_566 2.265(2) ?
    N7 C25 . 1.151(4) ?
    N7 Zn1 . 2.105(3) ?
    C25 S2 . 1.616(4) ?
    N8 C26 . 1.130(4) ?
    N8 Zn1 . 2.071(3) ?
    C26 S1 . 1.591(4) ?
    C26' S1' . 1.621(4) ?
    O1W H1W . 0.8500 ?
    O1W H2W . 0.8500 ?
loop_
    _geom_angle_atom_site_label_1
    _geom_angle_atom_site_label_2
    _geom_angle_atom_site_label_3
    _geom_angle_site_symmetry_1
    _geom_angle_site_symmetry_3
    _geom_angle
    _geom_angle_publ_flag
    C2 C1 N3 . . 109.0(3) ?
    C2 C1 H1 . . 125.5 ?
    N3 C1 H1 . . 125.5 ?
    C1 C2 N2 . . 106.8(3) ?
    C1 C2 H2 . . 126.6 ?
    N2 C2 H2 . . 126.6 ?
    N3 C3 N2 . . 110.0(3) ?
    N3 C3 C4 . . 120.1(2) ?
    N2 C3 C4 . . 129.9(3) ?
    N1 C4 C5 . . 121.3(3) ?
    N1 C4 C3 . . 112.0(2) ?
    C5 C4 C3 . . 126.8(3) ?
    C6 C5 C4 . . 118.8(3) ?
    C6 C5 H5 . . 120.6 ?
    C4 C5 H5 . . 120.6 ?
    C7 C6 C5 . . 119.7(3) ?
    C7 C6 H6 . . 120.2 ?
    C5 C6 H6 . . 120.2 ?
    C6 C7 C8 . . 118.0(3) ?
    C6 C7 H7 . . 121.0 ?
    C8 C7 H7 . . 121.0 ?
    N1 C8 C7 . . 123.5(3) ?
    N1 C8 H8 . . 118.3 ?
    C7 C8 H8 . . 118.3 ?
    N2 C9 C10 . . 113.2(2) ?
    N2 C9 H9A . . 108.9 ?
    C10 C9 H9A . . 108.9 ?
    N2 C9 H9B . . 108.9 ?
    C10 C9 H9B . . 108.9 ?
    H9A C9 H9B . . 107.7 ?
    C11 C10 C12 . . 118.9(3) ?
    C11 C10 C9 . . 121.7(3) ?
    C12 C10 C9 . . 119.4(3) ?
    C15 C11 C10 . . 121.1(3) ?
    C15 C11 H11 . . 119.4 ?
    C10 C11 H11 . . 119.4 ?
    C13 C12 C10 . . 119.3(3) ?
    C13 C12 C16 . . 121.4(3) ?
    C10 C12 C16 . . 119.3(2) ?
    C14 C13 C12 . . 120.7(3) ?
    C14 C13 H13 . . 119.6 ?
    C12 C13 H13 . . 119.6 ?
    C15 C14 C13 . . 120.4(3) ?
    C15 C14 H14 . . 119.8 ?
    C13 C14 H14 . . 119.8 ?
    C14 C15 C11 . . 119.7(3) ?
    C14 C15 H15 . . 120.2 ?
    C11 C15 H15 . . 120.2 ?
    N4 C16 C12 . . 114.5(2) ?
    N4 C16 H16A . . 108.6 ?
    C12 C16 H16A . . 108.6 ?
    N4 C16 H16B . . 108.6 ?
    C12 C16 H16B . . 108.6 ?
    H16A C16 H16B . . 107.6 ?
    C18 C17 N4 . . 106.7(3) ?
    C18 C17 H17 . . 126.6 ?
    N4 C17 H17 . . 126.6 ?
    C17 C18 N5 . . 109.3(3) ?
    C17 C18 H18 . . 125.3 ?
    N5 C18 H18 . . 125.3 ?
    N5 C19 N4 . . 110.0(2) ?
    N5 C19 C20 . . 120.2(2) ?
    N4 C19 C20 . . 129.8(3) ?
    N6 C20 C21 . . 121.4(3) ?
    N6 C20 C19 . . 111.8(2) ?
    C21 C20 C19 . . 126.7(3) ?
    C20 C21 C22 . . 118.7(3) ?
    C20 C21 H21 . . 120.7 ?
    C22 C21 H21 . . 120.7 ?
    C23 C22 C21 . . 120.1(3) ?
    C23 C22 H22 . . 119.9 ?
    C21 C22 H22 . . 119.9 ?
    C22 C23 C24 . . 117.8(3) ?
    C22 C23 H23 . . 121.1 ?
    C24 C23 H23 . . 121.1 ?
    N6 C24 C23 . . 123.9(3) ?
    N6 C24 H24 . . 118.0 ?
    C23 C24 H24 . . 118.0 ?
    C8 N1 C4 . . 118.5(3) ?
    C8 N1 Zn1 . . 126.0(2) ?
    C4 N1 Zn1 . . 112.71(18) ?
    C3 N2 C2 . . 107.1(2) ?
    C3 N2 C9 . . 129.6(3) ?
    C2 N2 C9 . . 123.2(2) ?
    C3 N3 C1 . . 107.1(2) ?
    C3 N3 Zn1 . . 115.93(19) ?
    C1 N3 Zn1 . . 136.7(2) ?
    C19 N4 C17 . . 106.9(2) ?
    C19 N4 C16 . . 129.7(2) ?
    C17 N4 C16 . . 123.4(2) ?
    C19 N5 C18 . . 107.1(2) ?
    C19 N5 Zn1 . 4_566 116.53(19) ?
    C18 N5 Zn1 . 4_566 134.4(2) ?
    C24 N6 C20 . . 118.0(3) ?
    C24 N6 Zn1 . 4_566 126.6(2) ?
    C20 N6 Zn1 . 4_566 115.3(2) ?
    C25 N7 Zn1 . . 140.6(3) ?
    N7 C25 S2 . . 178.9(3) ?
    C26 N8 Zn1 . . 170.9(9) ?
    N8 C26 S1 . . 170.8(12) ?
    N8 Zn1 N3 . . 94.38(10) ?
    N8 Zn1 N7 . . 94.87(13) ?
    N3 Zn1 N7 . . 97.60(11) ?
    N8 Zn1 N5 . 4_565 96.53(10) ?
    N3 Zn1 N5 . 4_565 163.98(9) ?
    N7 Zn1 N5 . 4_565 93.14(11) ?
    N8 Zn1 N1 . . 168.99(10) ?
    N3 Zn1 N1 . . 74.61(9) ?
    N7 Zn1 N1 . . 86.62(11) ?
    N5 Zn1 N1 4_565 . 94.28(9) ?
    N8 Zn1 N6 . 4_565 88.30(11) ?
    N3 Zn1 N6 . 4_565 94.60(9) ?
    N7 Zn1 N6 . 4_565 167.12(10) ?
    N5 Zn1 N6 4_565 4_565 74.07(9) ?
    N1 Zn1 N6 . 4_565 92.65(9) ?
    H1W O1W H2W . . 105.1 ?
loop_
    _geom_hbond_atom_site_label_D
    _geom_hbond_atom_site_label_H
    _geom_hbond_atom_site_label_A
    _geom_hbond_site_symmetry_A
    _geom_hbond_distance_DH
    _geom_hbond_distance_HA
    _geom_hbond_distance_DA
    _geom_hbond_angle_DHA
    O1W H2W S1 2 0.85 2.68 3.30(2) 132
data_global
_journal_date_recd_electronic     2010-06-20
_journal_date_accepted     2010-07-12
_journal_name_full     'Acta Crystallographica, Section E'
_journal_year     2010
_journal_volume     66
_journal_issue      8
_journal_page_first     m943
_journal_page_last     m944
_journal_paper_category     QM
_journal_coeditor_code     GK2287
_publ_contact_author_name     'Haochen Shi'
_publ_contact_author_address
;
Department of Physics Education,
ChangchunNormal University, 667 Changji,
Highway(North), Erdao District,
Jilin Province, 130032, P.R. China
;
_publ_contact_author_email     shi19781980@yahoo.cn
_publ_contact_author_fax     '0431-86168706 '
_publ_contact_author_phone     '0431-86168706'
_publ_section_title
;\
<i>catena</i>-Poly[[[bis(thiocyanato-\k<i>N</i>)zinc(II)]-\m-1,2-bis{[2-(2-\
pyridyl)-1<i>H</i>-imidazol-1-yl]methyl}benzene] 0.28-hydrate]
;
loop_
    _publ_author_name
    _publ_author_footnote
    _publ_author_address
    'Han, Fei' .
;
Department of Physics Education
Changchun Normal University
667 Changji Highway (North)
Erdao District, Jilin Province 130032
People's Republic of China
;
    'Shi, Haochen' .
;
Department of Physics Education
Changchun Normal University
667 Changji Highway (North)
Erdao District, Jilin Province 130032
People's Republic of China
;
    'Gao, Yunfeng' .
;
Department of Physics Education
Changchun Normal University
667 Changji Highway (North)
Erdao District, Jilin Province 130032
People's Republic of China
;
    'Ma, Hongjun' .
;
Department of Physics Education
Changchun Normal University
667 Changji Highway (North)
Erdao District, Jilin Province 130032
People's Republic of China
;
