# Supplementary material for: catena-Poly[[[bis­(thio­cyanato-κN)zinc(II)]-μ-1,2-bis­{[2-(2-pyrid­yl)-1H-imidazol-1-yl]meth­yl}benzene] 0.28-hydrate]
Source: Acta Crystallogr Sect E Struct Rep Online. 2010 Jul 17;66(Pt 8):m943–4. doi: 10.1107/S1600536810027571 (PMC3007418; doi:10.1107/S1600536810027571)
Supplement: Supplementary file 2 [file e-66-0m943-Isup2.hkl]

#
# h,k,l, Fc-squared, Fo-squared, sigma(Fo-squared) and status flag
#
data_I
_shelx_title ' mm in P2(1)/c'
_shelx_refln_list_code          4
_shelx_F_calc_maximum      273.82
_exptl_crystal_F_000      1187.20
_reflns_d_resolution_high  0.8401
 
loop_
 _symmetry_equiv_pos_as_xyz
 'x, y, z'
 '-x, y+1/2, -z+1/2'
 '-x, -y, -z'
 'x, -y-1/2, z-1/2'
 
_cell_length_a     7.8780
_cell_length_b    13.1770
_cell_length_c    25.9620
_cell_angle_alpha  90.000
_cell_angle_beta   98.462
_cell_angle_gamma  90.000
 
_shelx_F_squared_multiplier     1.000
 
loop_
 _refln_index_h
 _refln_index_k
 _refln_index_l
 _refln_F_squared_calc
 _refln_F_squared_meas
 _refln_F_squared_sigma
 _refln_observed_status
   1   0   0    74979.42    71380.55    678.24 o
   2   0   0     1830.01     1681.43     25.15 o
   3   0   0      329.79      305.94     11.63 o
   4   0   0      521.15      493.78     16.67 o
   5   0   0      946.35      942.90     25.50 o
   6   0   0      333.87      300.45     25.05 o
   7   0   0      264.54      292.17     28.90 o
   8   0   0        1.08       20.86     25.86 o
   9   0   0        6.91        7.51     31.55 o
   1   1   0    11756.74    11601.83    121.53 o
   2   1   0      702.74      606.78     11.53 o
   3   1   0        5.87       10.77      3.12 o
   4   1   0      197.36      167.86      7.72 o
   5   1   0      274.84      263.13     12.41 o
   6   1   0      116.11      135.33     22.75 o
   7   1   0      432.73      431.90     25.28 o
   8   1   0       91.41       73.96     18.10 o
   9   1   0        5.87       17.76     24.16 o
   1   2   0      211.63      184.52      6.19 o
   2   2   0     1715.19     1837.96     26.12 o
   3   2   0       32.97       41.78      5.38 o
   4   2   0      720.86      820.92     18.70 o
   5   2   0      771.18      783.74     22.41 o
   6   2   0      196.59      229.86     27.02 o
   7   2   0        0.57       -5.20      8.69 o
   8   2   0       44.32       15.23     16.04 o
   9   2   0        1.52        6.01     22.88 o
   1   3   0      136.03      157.41      9.08 o
   2   3   0     2362.83     2235.06     30.97 o
   3   3   0     4219.99     4203.82     75.11 o
   4   3   0     2703.93     2855.87     38.77 o
   5   3   0     1219.91     1212.90     25.84 o
   6   3   0        0.33        2.79     10.91 o
   7   3   0      106.82      110.05     15.62 o
   8   3   0       62.31       41.45     17.03 o
   9   3   0        5.99       11.40     24.76 o
   0   4   0     3120.49     3040.82     82.14 o
   1   4   0       17.26       13.52      6.07 o
   2   4   0    12093.36    12181.37    115.64 o
   3   4   0       72.45       76.97      7.62 o
   4   4   0      369.06      351.51     29.58 o
   5   4   0     1056.86     1105.72     55.32 o
   6   4   0       13.90       14.20      9.57 o
   7   4   0      307.11      319.27     21.90 o
   8   4   0        0.73      -12.19     14.14 o
   1   5   0       37.82       27.29      6.14 o
   2   5   0     2514.06     2661.24     76.58 o
   3   5   0     2324.46     2428.06     66.35 o
   4   5   0       13.16       10.24      7.41 o
   5   5   0      192.66      184.43     13.16 o
   6   5   0      170.95      172.55     16.44 o
   7   5   0        9.62       26.04     14.53 o
   8   5   0       22.91        9.81     16.31 o
   0   6   0       21.64       11.91      8.38 o
   1   6   0     2182.74     1961.33     36.44 o
   2   6   0      531.93      524.03     52.22 o
   3   6   0       27.39       34.61     10.22 o
   4   6   0      963.29      986.16     31.90 o
   5   6   0      100.66       65.39     11.44 o
   6   6   0       16.06       37.39     11.67 o
   7   6   0       25.96       46.64     16.57 o
   8   6   0        2.18       17.73     17.09 o
   1   7   0      485.49      456.80     27.61 o
   2   7   0       76.67       54.72     10.16 o
   3   7   0     1893.54     1939.34     61.62 o
   4   7   0      195.87      187.89     16.97 o
   5   7   0      156.43      130.34     22.03 o
   6   7   0      236.60      226.40     24.07 o
   7   7   0      140.98       97.08     21.36 o
   8   7   0      189.33      243.91     29.60 o
   0   8   0      196.40      167.01     15.75 o
   1   8   0      932.94      868.61     26.83 o
   2   8   0      369.82      371.28     19.43 o
   3   8   0       20.71       23.34      9.52 o
   4   8   0      256.43      249.41     19.35 o
   5   8   0        0.90       -2.17     12.54 o
   6   8   0       14.76       20.97     14.92 o
   7   8   0      112.14      103.67     26.61 o
   1   9   0        7.76       11.72      7.00 o
   2   9   0     1178.36     1232.60     35.12 o
   3   9   0      571.79      522.63     81.61 o
   4   9   0     1248.65     1261.36     39.52 o
   5   9   0      454.85      425.13     36.67 o
   6   9   0       41.02       14.68     19.30 o
   7   9   0        9.27       -2.99     19.38 o
   0  10   0      999.95      988.93     37.47 o
   1  10   0     1219.52     1285.29     30.25 o
   2  10   0       31.81       20.23     10.28 o
   3  10   0       10.89       -1.44      9.52 o
   4  10   0      467.62      460.99     26.53 o
   5  10   0       83.68       87.11     17.98 o
   6  10   0       44.98       29.59     21.16 o
   7  10   0       13.40       19.88     21.32 o
   1  11   0      502.91      469.14     33.84 o
   2  11   0      282.54      246.28     30.34 o
   3  11   0       36.85       43.59     16.96 o
   4  11   0       71.22       82.86     42.09 o
   5  11   0       32.23       20.70     17.58 o
   6  11   0       28.64       49.07     34.13 o
   0  12   0      123.77      138.04     34.43 o
   1  12   0       40.54       75.78     20.03 o
   2  12   0      263.55      318.15     31.65 o
   3  12   0        3.67       12.92     16.62 o
   4  12   0        6.34        7.99     17.49 o
   5  12   0       19.36       29.21     19.17 o
   1  13   0        6.41       -2.68     15.95 o
   2  13   0      491.12      564.90     41.40 o
   3  13   0      767.19      829.70     49.30 o
   4  13   0       77.42       58.24     22.54 o
   5  13   0        0.96       32.77     31.93 o
   0  14   0       77.48       34.21     28.75 o
   1  14   0       82.22      133.95     27.78 o
   2  14   0       58.70       54.07     22.84 o
   3  14   0        9.47       -7.88     19.25 o
   4  14   0       85.92       65.20     29.62 o
   1  15   0       51.28       55.49     24.50 o
   2  15   0      140.32      161.35     31.67 o
  -9   1   1        5.96       -5.42     20.68 o
  -8   1   1      134.44      126.10     17.18 o
  -7   1   1       70.32       80.04     22.04 o
  -6   1   1       42.05       50.28     10.41 o
  -5   1   1        3.49        1.41      4.96 o
  -4   1   1      922.42      872.70     15.03 o
  -3   1   1     3283.14     3138.14     30.69 o
  -2   1   1      244.54      280.92      8.15 o
  -1   1   1       86.72       75.54      4.97 o
   0   1   1     9448.01    10374.47    101.78 o
   1   1   1    10558.12    10074.77     77.93 o
   2   1   1      172.17      213.20      9.53 o
   3   1   1     2489.96     2219.07     28.26 o
   4   1   1      538.63      542.07     12.91 o
   5   1   1      106.53       94.16      8.93 o
   6   1   1       87.39       85.93     15.97 o
   7   1   1       72.38       74.53     14.37 o
   8   1   1      200.53      302.21     94.28 o
   9   1   1       32.36       13.76     24.58 o
  -9   2   1       10.83       16.46     21.93 o
  -8   2   1       97.80      116.41     20.87 o
  -7   2   1     1702.15     1758.48     43.41 o
  -6   2   1      400.86      425.21     20.98 o
  -5   2   1       35.72       14.31      6.27 o
  -4   2   1       35.33       38.09      4.67 o
  -3   2   1      805.68      776.33     16.07 o
  -2   2   1    19287.13    18382.81    374.40 o
  -1   2   1    22762.15    23929.31    281.26 o
   0   2   1    15630.08    15934.97    593.25 o
   1   2   1    26050.97    26835.66    198.56 o
   2   2   1      573.92      571.60     12.59 o
   3   2   1      747.98      743.86     15.74 o
   4   2   1     6990.34     6837.87     68.73 o
   5   2   1        6.09       10.38      5.88 o
   6   2   1      347.96      410.36     20.15 o
   7   2   1        1.54       -0.82      9.59 o
   8   2   1       29.77        5.65     20.19 o
   9   2   1      105.96      108.86     31.30 o
  -9   3   1        0.78       -1.13     21.91 o
  -8   3   1       30.64       34.68     16.88 o
  -7   3   1        0.15       -7.89     10.29 o
  -6   3   1       21.60       19.56      9.89 o
  -5   3   1        7.66       11.06      6.27 o
  -4   3   1      203.12      216.23     12.34 o
  -3   3   1        2.22       -0.26      3.81 o
  -2   3   1        0.37        4.51      6.00 o
  -1   3   1     9231.30     9694.58    102.15 o
   0   3   1     3081.23     3331.54     40.76 o
   1   3   1    63343.82    64106.80   1110.22 o
   2   3   1    10663.38    10708.96     89.92 o
   3   3   1       68.99       83.38      8.02 o
   4   3   1      284.10      275.26     12.10 o
   5   3   1        2.23        7.87      6.18 o
   6   3   1      105.08      124.19     13.97 o
   7   3   1      105.91       85.34     17.22 o
   8   3   1        8.89        4.68     14.16 o
   9   3   1        7.11        0.49     22.19 o
  -9   4   1        2.17      -10.35     21.59 o
  -8   4   1      144.03      156.40     22.51 o
  -7   4   1        2.91       -6.76     10.10 o
  -6   4   1       76.34      104.30     13.47 o
  -5   4   1       47.31       24.91      8.28 o
  -4   4   1      995.84      984.53     25.05 o
  -3   4   1     2268.01     2292.12     36.20 o
  -2   4   1     2056.59     1909.70     34.36 o
  -1   4   1     1139.09     1226.21     39.99 o
   0   4   1      423.65      371.52     12.00 o
   1   4   1        4.21       11.30      4.63 o
   2   4   1     6749.84     6690.79     70.15 o
   3   4   1     2601.28     2639.53     35.26 o
   4   4   1      862.55      909.13     23.99 o
   5   4   1      887.17      915.15     23.38 o
   6   4   1      709.48      682.78     25.57 o
   7   4   1        1.97       14.02     12.77 o
   8   4   1        6.35      -14.02     14.02 o
  -8   5   1       36.17       41.57     17.57 o
  -7   5   1        1.34       -9.94      9.94 o
  -6   5   1       11.94       16.48      9.99 o
  -5   5   1      382.64      400.71     19.42 o
  -4   5   1     5028.37     5103.76     75.95 o
  -3   5   1     5718.81     5705.92     78.80 o
  -2   5   1      376.18      433.61     32.08 o
  -1   5   1     2054.75     2222.07     75.54 o
   0   5   1     5559.89     5528.35    203.26 o
   1   5   1     3771.95     3598.93     57.13 o
   2   5   1     3560.14     3558.13     47.23 o
   3   5   1     6570.41     6210.38     64.60 o
   4   5   1      636.35      648.57     18.75 o
   5   5   1      183.41      169.18     18.46 o
   6   5   1      106.39      108.09     22.53 o
   7   5   1      167.82      257.71     25.22 o
   8   5   1       55.87       51.61     20.44 o
  -8   6   1        8.45        1.89     16.37 o
  -7   6   1       78.71       90.33     16.02 o
  -6   6   1      426.56      508.30     38.17 o
  -5   6   1       35.29       28.53     18.27 o
  -4   6   1       12.46       -5.92      8.29 o
  -3   6   1      408.36      399.05     19.27 o
  -2   6   1      658.42      674.20     21.87 o
  -1   6   1      757.82      688.18     38.80 o
   0   6   1     6298.73     5938.32     64.21 o
   1   6   1      290.08      296.07     18.62 o
   2   6   1      624.82      650.79     19.49 o
   3   6   1      498.50      514.12     21.52 o
   4   6   1      863.81      881.19     23.93 o
   5   6   1      141.65      167.53     13.36 o
   6   6   1        6.34       -1.38      9.94 o
   7   6   1        8.49       10.92     14.16 o
   8   6   1        9.72        6.49     17.87 o
  -8   7   1       28.46       39.07     23.60 o
  -7   7   1       93.40      122.63     21.66 o
  -6   7   1      200.45      227.49     37.35 o
  -5   7   1       40.89       30.89     11.97 o
  -4   7   1      318.45      302.52     19.81 o
  -3   7   1     1410.53     1244.76    128.54 o
  -2   7   1     2206.06     2314.50     44.44 o
  -1   7   1      369.16      383.99     17.07 o
   0   7   1       60.06       92.65      8.22 o
   1   7   1       34.62       29.51      9.71 o
   2   7   1       82.75       72.23     18.13 o
   3   7   1        1.94       -6.97      6.97 o
   4   7   1      920.49      934.60     31.20 o
   5   7   1      130.80      137.89     16.95 o
   6   7   1      195.25      165.35     21.54 o
   7   7   1        0.81        6.08     14.45 o
   8   7   1       59.61       34.51     19.75 o
  -8   8   1       57.09       26.08     24.49 o
  -7   8   1       35.57        2.65     19.84 o
  -6   8   1       81.62       72.72     17.08 o
  -5   8   1        8.26       -7.22     10.60 o
  -4   8   1      114.59      130.19     15.92 o
  -3   8   1      127.48       83.63     24.82 o
  -2   8   1      289.91      271.28     17.17 o
  -1   8   1     1486.86     1511.58     35.10 o
   0   8   1     5818.23     5723.59     81.73 o
   1   8   1      720.83      776.04     25.33 o
   2   8   1       36.72       18.13     12.28 o
   3   8   1        5.74       20.60      9.29 o
   4   8   1      133.10      131.17     27.20 o
   5   8   1     1167.08     1296.13     41.53 o
   6   8   1       34.93       43.78     19.04 o
   7   8   1        0.77        2.64     18.00 o
  -7   9   1       53.02       54.23     24.33 o
  -6   9   1      104.10      137.22     20.73 o
  -5   9   1      129.03      165.43     20.14 o
  -4   9   1       54.05       64.08     14.38 o
  -3   9   1      171.13      144.83     16.09 o
  -2   9   1      703.66      705.82     27.02 o
  -1   9   1       28.82       51.66      8.90 o
   0   9   1     1275.66     1374.67     29.35 o
   1   9   1     2906.35     2869.62     46.22 o
   2   9   1      264.12      267.19     24.88 o
   3   9   1      370.58      339.17     25.42 o
   4   9   1      226.17      195.84     19.59 o
   5   9   1      152.41      156.93     19.44 o
   6   9   1      266.17      292.28     55.86 o
   7   9   1      212.21      206.63     32.19 o
  -7  10   1        9.97        5.33     26.74 o
  -6  10   1       54.74       75.35     18.88 o
  -5  10   1       24.61       40.87     15.50 o
  -4  10   1       80.49       41.33     17.27 o
  -3  10   1      153.73      161.87     17.79 o
  -2  10   1      187.01      193.42     17.46 o
  -1  10   1      181.23      202.22     14.11 o
   0  10   1      282.43      362.48     24.48 o
   1  10   1      121.78      123.08     14.96 o
   2  10   1        5.48        2.49     10.79 o
   3  10   1      109.91       34.26     20.94 o
   4  10   1      231.52      179.65     19.16 o
   5  10   1       51.83       28.17     15.03 o
   6  10   1        0.95        9.57     21.58 o
   7  10   1        9.57      -15.32     19.07 o
  -6  11   1        1.35      -14.41     22.30 o
  -5  11   1      294.48      249.46     71.90 o
  -4  11   1     1262.99     1167.72     52.24 o
  -3  11   1      282.47      293.33     47.14 o
  -2  11   1       25.40       20.89     14.57 o
  -1  11   1       16.10       28.77     15.66 o
   0  11   1      437.34      446.80     33.27 o
   1  11   1      634.16      685.16     39.30 o
   2  11   1       48.40       41.82     18.01 o
   3  11   1      181.22      195.70     19.93 o
   4  11   1       77.45       74.39     15.98 o
   5  11   1       26.67       32.07     15.65 o
   6  11   1       41.52       33.33     21.58 o
  -6  12   1       60.45       96.63     39.59 o
  -5  12   1       79.76       97.17     24.65 o
  -4  12   1        7.03       21.47     18.10 o
  -3  12   1      145.56      207.19     32.84 o
  -2  12   1      130.58      139.18     24.02 o
  -1  12   1      272.64      330.96     32.99 o
   0  12   1      370.03      458.71     47.67 o
   1  12   1       55.32       69.00     29.05 o
   2  12   1       38.41       18.40     15.87 o
   3  12   1      517.64      571.53     40.07 o
   4  12   1      517.47      460.90     37.77 o
   5  12   1      141.18      150.10     40.58 o
  -5  13   1        5.13       -6.02     18.74 o
  -4  13   1       79.44       33.44     27.00 o
  -3  13   1      207.55      196.69     30.09 o
  -2  13   1       18.55       -8.63     17.01 o
  -1  13   1        2.55        8.21     32.20 o
   0  13   1       12.12       -7.06     15.51 o
   1  13   1       87.71       76.00     22.18 o
   2  13   1      398.33      390.96     36.42 o
   3  13   1      255.24      250.66     50.66 o
   4  13   1        1.96      -11.59     20.17 o
   5  13   1        2.24      -25.03     25.03 o
  -4  14   1       47.27       89.00     25.45 o
  -3  14   1       84.68       64.51     23.85 o
  -2  14   1      134.16       99.07     24.92 o
  -1  14   1       71.44       45.70     22.06 o
   0  14   1       12.78        5.82     19.87 o
   1  14   1       41.48       31.09     19.37 o
   2  14   1       33.16        2.24     17.22 o
   3  14   1       29.21        9.42     20.05 o
   4  14   1       34.25       62.70     24.75 o
  -2  15   1       15.73       -4.03     20.67 o
  -1  15   1       39.56       56.78     25.23 o
   0  15   1       78.24       82.01     26.54 o
   1  15   1      228.88      286.70     52.37 o
   2  15   1      151.39      190.58     51.04 o
  -9   0   2       10.72       10.54     32.69 o
  -8   0   2      263.22      270.13     31.59 o
  -7   0   2     1178.63     1092.48     47.41 o
  -6   0   2     2091.37     2088.06     60.66 o
  -5   0   2      488.57      490.83     27.61 o
  -4   0   2      165.14      195.32     11.07 o
  -3   0   2     3373.18     3355.68     45.04 o
  -2   0   2    30246.66    29716.21    349.00 o
  -1   0   2    16476.81    15633.41    185.08 o
   0   0   2     3423.57     3540.83     63.63 o
   1   0   2     9759.74     9600.52    116.91 o
   2   0   2    14457.73    14442.57    145.44 o
   3   0   2     1985.61     1824.37     31.30 o
   4   0   2     2671.72     2697.14     44.42 o
   5   0   2     1442.28     1532.18     34.41 o
   6   0   2       57.83       48.03     15.09 o
   7   0   2      257.69      240.69     27.16 o
   8   0   2      383.59      364.44     54.08 o
   9   0   2        0.28      -16.15     26.62 o
  -9   1   2       23.56       37.90     23.21 o
  -8   1   2       36.10       16.31     13.04 o
  -7   1   2        1.41        4.67      9.82 o
  -6   1   2      818.99      851.32     25.26 o
  -5   1   2        3.38        1.98      5.90 o
  -4   1   2      162.85      198.42     11.21 o
  -3   1   2      134.34      165.68     14.17 o
  -2   1   2     5919.29     5698.58    111.30 o
  -1   1   2      732.50      695.23     22.70 o
   0   1   2     3260.38     3401.69     64.96 o
   1   1   2     1614.76     1824.26     21.01 o
   2   1   2        3.39        2.02      3.13 o
   3   1   2      394.45      379.11     15.43 o
   4   1   2     1491.24     1534.33     24.61 o
   5   1   2      792.14      789.85     18.96 o
   6   1   2      723.03      731.21     30.06 o
   7   1   2      582.06      596.01     40.54 o
   8   1   2       80.95       49.02     50.55 o
   9   1   2        8.10       28.26     23.79 o
  -9   2   2        4.27        9.91     16.97 o
  -8   2   2        0.08        3.83     11.46 o
  -7   2   2        1.39       16.89     11.20 o
  -6   2   2       16.41       21.97      9.44 o
  -5   2   2        1.01        4.55      6.42 o
  -4   2   2     5668.87     5673.15     68.65 o
  -3   2   2      444.11      457.96     14.54 o
  -2   2   2     4229.19     3908.45     45.48 o
  -1   2   2       17.90       14.45      4.12 o
   0   2   2      972.47      981.50     14.61 o
   1   2   2     7879.66     7560.89     62.14 o
   2   2   2     2195.19     2218.04     36.98 o
   3   2   2      642.34      701.00     21.01 o
   4   2   2       13.96        8.15      4.89 o
   5   2   2      123.13      136.59     10.45 o
   6   2   2      403.75      393.36     19.70 o
   7   2   2       14.89       25.19     14.23 o
   8   2   2       22.14       -3.03     18.79 o
   9   2   2        4.51       18.30     25.02 o
  -9   3   2        2.04       -6.68     16.15 o
  -8   3   2       42.81       51.31     13.07 o
  -7   3   2        0.65        3.79     10.80 o
  -6   3   2     1013.97      924.04     42.14 o
  -5   3   2     1320.42     1344.59     31.94 o
  -4   3   2     2489.42     2558.80     41.37 o
  -3   3   2     1241.08     1243.73     33.95 o
  -2   3   2     1022.52     1010.70     35.54 o
  -1   3   2     4710.33     4975.19     89.35 o
   0   3   2     3856.64     3698.49     34.71 o
   1   3   2    73914.17    75214.38    542.76 o
   2   3   2     5930.95     5829.13     54.78 o
   3   3   2      148.92      149.31     10.21 o
   4   3   2        1.45       -4.71      4.71 o
   5   3   2      132.07      145.11     11.23 o
   6   3   2       96.55      104.41     12.94 o
   7   3   2       13.34       26.25     13.82 o
   8   3   2       10.64      -15.73     36.03 o
  -9   4   2        0.50      -16.31     16.55 o
  -8   4   2      104.50      117.12     21.66 o
  -7   4   2       88.56       81.10     14.86 o
  -6   4   2      461.39      512.15     23.35 o
  -5   4   2       12.89        3.01      7.31 o
  -4   4   2        2.45       -2.82      5.87 o
  -3   4   2     8344.79     7935.16    139.07 o
  -2   4   2      656.61      578.77     34.43 o
  -1   4   2     1520.57     1713.05     39.04 o
   0   4   2     3178.29     3300.00     33.96 o
   1   4   2     6243.33     6435.10     66.57 o
   2   4   2    18375.17    18875.34    150.15 o
   3   4   2     1043.08     1019.19     20.54 o
   4   4   2     1310.46     1318.69     25.75 o
   5   4   2       15.11        4.39      6.75 o
   6   4   2        5.16        6.08      8.95 o
   7   4   2       21.82       28.76     14.07 o
   8   4   2      172.06      212.34     32.00 o
  -8   5   2       25.47       33.83     17.70 o
  -7   5   2       16.75       10.20     11.89 o
  -6   5   2       94.10       83.85     13.65 o
  -5   5   2       13.52       27.70      8.78 o
  -4   5   2      271.68      298.29     16.65 o
  -3   5   2      373.12      369.63     21.84 o
  -2   5   2      184.45      212.46     12.58 o
  -1   5   2     2069.09     2042.37     34.49 o
   0   5   2      218.40      204.37     11.94 o
   1   5   2      188.61      207.37     11.17 o
   2   5   2      803.14      748.36     25.87 o
   3   5   2      832.68      828.22     22.84 o
   4   5   2      278.54      306.00     20.65 o
   5   5   2        0.20        2.35      5.72 o
   6   5   2      519.09      456.22     19.86 o
   7   5   2       78.67       56.63     16.58 o
   8   5   2       47.01       56.11     21.88 o
  -8   6   2       40.32       28.51     18.76 o
  -7   6   2      436.50      437.02     25.44 o
  -6   6   2       20.60        8.24     10.89 o
  -5   6   2      136.42      147.66     17.01 o
  -4   6   2     2758.63     2644.70     92.74 o
  -3   6   2     2787.02     2562.24    335.98 o
  -2   6   2     9760.27     9913.26    117.00 o
  -1   6   2     2278.04     2493.07     41.85 o
   0   6   2     1613.42     1673.19     30.99 o
   1   6   2        2.43        5.65      5.48 o
   2   6   2     2494.97     2479.45     39.54 o
   3   6   2      259.44      221.50     17.44 o
   4   6   2      334.85      349.20     19.62 o
   5   6   2        1.57       -0.75      7.56 o
   6   6   2      261.16      278.45     26.23 o
   7   6   2       20.60       24.69     25.20 o
   8   6   2        6.65       14.10     17.16 o
  -8   7   2       11.92       19.06     22.53 o
  -7   7   2      309.45      360.80     33.47 o
  -6   7   2      654.43      788.66     47.47 o
  -5   7   2       70.38       76.79     14.74 o
  -4   7   2     1456.50     1372.62     38.24 o
  -3   7   2      560.13      486.30     71.99 o
  -2   7   2     2449.36     2493.02     77.78 o
  -1   7   2     5601.84     5685.27    125.41 o
   0   7   2    10224.32    10317.77    156.95 o
   1   7   2     4673.97     4890.50    134.25 o
   2   7   2      975.36      918.26     24.40 o
   3   7   2      375.04      414.20     18.35 o
   4   7   2        9.81       14.39      8.36 o
   5   7   2      373.12      430.30     19.50 o
   6   7   2      255.23      238.46     23.17 o
   7   7   2       26.45       57.53     17.91 o
   8   7   2       32.63       42.08     24.14 o
  -8   8   2       31.81        0.18     22.20 o
  -7   8   2       52.34       86.06     24.62 o
  -6   8   2       74.44       71.24     16.72 o
  -5   8   2       53.71       57.22     14.21 o
  -4   8   2        0.44       -2.77      8.71 o
  -3   8   2       27.44       26.47     10.62 o
  -2   8   2     1934.37     1904.16     47.82 o
  -1   8   2      562.41      601.99     34.61 o
   0   8   2      440.71      427.44     15.71 o
   1   8   2       19.13       12.06      8.12 o
   2   8   2       60.71       59.85     11.12 o
   3   8   2      310.91      318.58     19.64 o
   4   8   2      852.48      924.93     32.41 o
   5   8   2        7.29       19.66     11.98 o
   6   8   2        3.37      -10.63     21.58 o
   7   8   2        9.27        9.49     20.86 o
  -7   9   2       33.82       44.72     45.51 o
  -6   9   2        5.14       14.97     14.47 o
  -5   9   2      234.74      225.78     21.87 o
  -4   9   2       13.58        9.67      9.21 o
  -3   9   2      624.73      634.22     37.10 o
  -2   9   2       78.69      107.05     13.52 o
  -1   9   2      198.61      210.87     16.15 o
   0   9   2       66.77       96.20     10.08 o
   1   9   2       69.66       93.01     10.32 o
   2   9   2       11.55        8.45      8.81 o
   3   9   2       82.91       71.75     12.92 o
   4   9   2      298.55      294.78     40.19 o
   5   9   2      229.94      264.35     22.69 o
   6   9   2        1.93        3.00     17.40 o
   7   9   2       37.35       20.57     42.59 o
  -7  10   2       70.19       49.96     22.80 o
  -6  10   2        2.85       13.65     16.75 o
  -5  10   2        1.58       13.27     13.43 o
  -4  10   2        2.10       13.47     11.23 o
  -3  10   2      201.13      198.69     25.04 o
  -2  10   2     2022.53     1903.31     59.58 o
  -1  10   2     1054.36     1044.17     33.45 o
   0  10   2      226.55      245.98     18.34 o
   1  10   2        5.80        2.45      9.51 o
   2  10   2        4.08        0.36      7.39 o
   3  10   2     1142.60     1203.72     38.42 o
   4  10   2     1140.78     1131.88     39.02 o
   5  10   2      148.57      199.03     27.74 o
   6  10   2        1.07       -0.62     19.77 o
   7  10   2        1.29       10.02     21.65 o
  -6  11   2       61.47       29.19     19.60 o
  -5  11   2      276.25      349.49     56.92 o
  -4  11   2      117.19       90.99     26.36 o
  -3  11   2      108.23      114.01     23.63 o
  -2  11   2       17.45       16.52     19.08 o
  -1  11   2      271.08      280.29     20.99 o
   0  11   2      687.71      698.50     62.76 o
   1  11   2      693.71      705.41     33.89 o
   2  11   2      184.85      197.66     19.24 o
   3  11   2       67.95       55.52     19.36 o
   4  11   2       28.30       46.17     15.21 o
   5  11   2       45.31       13.75     17.83 o
   6  11   2        0.75        4.78     19.43 o
  -6  12   2       10.43       49.75     35.34 o
  -5  12   2        1.29        7.43     19.60 o
  -4  12   2       17.41       -4.62     16.52 o
  -3  12   2      190.64      172.87     28.56 o
  -2  12   2       61.63       26.41     16.41 o
  -1  12   2       35.45       51.33     19.07 o
   0  12   2       34.59       35.82     26.74 o
   1  12   2       83.72       66.33     19.75 o
   2  12   2       75.65       51.70     19.59 o
   3  12   2       12.07       41.22     18.69 o
   4  12   2       15.18        1.90     16.76 o
   5  12   2       37.27       18.89     27.23 o
  -5  13   2        0.70       14.09     20.23 o
  -4  13   2       14.23       26.03     20.77 o
  -3  13   2        0.44      -16.92     16.92 o
  -2  13   2       42.91       50.31     20.63 o
  -1  13   2       34.75       22.23     18.34 o
   0  13   2       79.54       85.17     22.74 o
   1  13   2      153.55      126.98     24.89 o
   2  13   2      386.16      372.23     44.63 o
   3  13   2       30.21       35.69     20.48 o
   4  13   2      136.15      127.22     28.48 o
   5  13   2      134.14      116.12     41.49 o
  -4  14   2       21.30       17.60     26.24 o
  -3  14   2      266.38      270.40     36.30 o
  -2  14   2       97.47      128.55     27.70 o
  -1  14   2       71.93       69.68     22.97 o
   0  14   2      140.00      123.01     27.29 o
   1  14   2        0.76       13.28     20.74 o
   2  14   2      139.99      144.05     30.03 o
   3  14   2       92.15       77.93     25.23 o
   4  14   2       15.13       18.13     30.19 o
  -2  15   2       10.89        2.39     22.54 o
  -1  15   2        0.43       14.06     20.63 o
   0  15   2       19.36       -1.03     20.00 o
   1  15   2       80.05       75.81     25.98 o
   2  15   2       30.44       61.09     24.38 o
  -9   1   3       24.93       24.09     16.83 o
  -8   1   3       20.94       -9.87     17.29 o
  -7   1   3      353.09      378.34     32.67 o
  -6   1   3      877.61      928.23     28.83 o
  -5   1   3      277.45      307.06     16.34 o
  -4   1   3     1937.77     1697.08     32.09 o
  -3   1   3     3594.28     3449.22     44.39 o
  -2   1   3      609.06      486.77     15.83 o
  -1   1   3     2439.28     2590.88     37.18 o
   0   1   3     5378.97     5912.06     53.34 o
   1   1   3     1443.31     1237.53     18.44 o
   2   1   3      764.91      773.45     22.39 o
   3   1   3       11.27       12.93      5.90 o
   4   1   3     4383.40     4313.40     43.90 o
   5   1   3     3797.70     3827.96     43.44 o
   6   1   3      172.82      181.76     15.05 o
   7   1   3        6.45       13.84     17.60 o
   8   1   3        9.33       11.94     19.71 o
   9   1   3       11.78       -0.90     23.10 o
  -9   2   3       12.49       13.20     17.95 o
  -8   2   3        2.29        7.63     11.54 o
  -7   2   3      202.94      174.73     17.50 o
  -6   2   3       83.39       97.61     14.75 o
  -5   2   3      325.80      371.78     17.92 o
  -4   2   3      144.71      108.24      9.98 o
  -3   2   3      268.51      196.14     10.52 o
  -2   2   3     6045.89     5868.44     67.52 o
  -1   2   3    15558.08    15671.71    133.80 o
   0   2   3     1143.53     1250.87     17.53 o
   1   2   3    38381.92    39677.45    315.09 o
   2   2   3      277.87      297.47     10.04 o
   3   2   3     5961.83     5787.61     73.15 o
   4   2   3      213.85      187.70     11.18 o
   5   2   3       53.01       34.12      7.74 o
   6   2   3      771.67      704.99     29.54 o
   7   2   3       76.02       51.57     15.04 o
   8   2   3       98.54       84.83     25.08 o
   9   2   3       64.51       59.78     27.79 o
  -9   3   3        0.00       -8.96     16.49 o
  -8   3   3       11.88      -11.50     11.50 o
  -7   3   3       23.07       17.16     11.92 o
  -6   3   3      400.47      437.96     25.54 o
  -5   3   3      103.29      109.96     11.91 o
  -4   3   3       38.82       22.37      6.98 o
  -3   3   3     1070.93      927.18     31.94 o
  -2   3   3      332.91      407.67     27.00 o
  -1   3   3    15581.05    16698.06    213.81 o
   0   3   3      106.73      118.09      6.67 o
   1   3   3     4816.78     4675.01     43.28 o
   2   3   3      279.08      296.80      9.62 o
   3   3   3     2322.15     2385.46     32.60 o
   4   3   3       88.91       96.19     13.12 o
   5   3   3     1688.68     1756.37     31.65 o
   6   3   3      306.78      290.76     17.98 o
   7   3   3        1.76       17.57     12.51 o
   8   3   3       26.13       20.30     21.36 o
  -9   4   3        9.71       -3.98     17.28 o
  -8   4   3       76.32       72.56     16.23 o
  -7   4   3       24.15       11.32     11.57 o
  -6   4   3      382.37      377.74     23.71 o
  -5   4   3       34.38       23.55     14.67 o
  -4   4   3        1.97       -2.03      8.04 o
  -3   4   3    13987.71    13906.69    207.86 o
  -2   4   3     1641.91     1701.46     56.54 o
  -1   4   3      119.78      141.49      7.61 o
   0   4   3     8097.24     7838.52     67.19 o
   1   4   3      230.15      266.88     10.83 o
   2   4   3    11007.62    10643.70     91.27 o
   3   4   3       42.37       53.67      6.54 o
   4   4   3      570.94      517.52     16.29 o
   5   4   3       31.75       15.50      7.35 o
   6   4   3        9.85       23.65     10.69 o
   7   4   3       12.41        7.20     13.79 o
   8   4   3        2.02       -5.24     18.85 o
  -8   5   3       67.83       44.88     18.18 o
  -7   5   3      854.05      868.39     32.69 o
  -6   5   3      975.07      937.82     31.09 o
  -5   5   3      840.29      907.69     35.88 o
  -4   5   3       11.97        3.94      7.73 o
  -3   5   3      290.49      263.61     23.16 o
  -2   5   3     1850.21     1771.37     34.42 o
  -1   5   3     1419.36     1357.83     26.52 o
   0   5   3     1822.91     1610.78     38.28 o
   1   5   3     4004.70     3876.44     48.36 o
   2   5   3        9.54        9.56      4.57 o
   3   5   3      387.92      396.72     13.73 o
   4   5   3     2004.06     2008.05     45.44 o
   5   5   3        8.98       22.56      7.45 o
   6   5   3      126.95      154.02     16.08 o
   7   5   3      146.89      160.48     21.43 o
   8   5   3        0.83      -17.05     18.80 o
  -8   6   3       17.29       25.87     17.01 o
  -7   6   3       47.86       36.35     13.45 o
  -6   6   3      179.41      144.04     16.22 o
  -5   6   3      547.80      536.60     26.93 o
  -4   6   3     1117.63     1160.14     34.48 o
  -3   6   3      550.75      532.21     43.78 o
  -2   6   3      126.43      145.51     11.88 o
  -1   6   3     1706.10     1708.15     32.39 o
   0   6   3      854.99     1009.14     22.43 o
   1   6   3     5598.57     5754.81     67.28 o
   2   6   3    11409.81    11157.13    169.69 o
   3   6   3     1782.73     1617.52     28.57 o
   4   6   3       87.98       72.99      9.23 o
   5   6   3      146.94      174.43     13.49 o
   6   6   3       38.31       21.72     11.87 o
   7   6   3       40.73       62.87     18.10 o
   8   6   3      103.65       68.50     25.74 o
  -8   7   3        8.93        2.96     20.93 o
  -7   7   3        5.20      -13.31     13.31 o
  -6   7   3      132.54       93.90     16.90 o
  -5   7   3      153.06      125.35     18.01 o
  -4   7   3      188.84      211.38     17.31 o
  -3   7   3     1175.25     1189.22     33.13 o
  -2   7   3      315.35      311.39     27.67 o
  -1   7   3      454.35      442.45     23.53 o
   0   7   3       78.29       82.19     10.61 o
   1   7   3      115.46      132.56     10.98 o
   2   7   3     2035.03     2057.32     37.39 o
   3   7   3     1248.94     1201.60     32.34 o
   4   7   3      321.90      282.67     18.38 o
   5   7   3     1111.51     1059.77     27.86 o
   6   7   3       37.27       55.42     13.70 o
   7   7   3       19.95       13.12     15.13 o
   8   7   3        1.15       27.29     23.67 o
  -8   8   3       94.44       52.69     24.35 o
  -7   8   3       61.98       64.29     18.69 o
  -6   8   3      132.81      140.77     20.46 o
  -5   8   3        8.56        3.62     11.46 o
  -4   8   3      230.53      254.25     25.01 o
  -3   8   3     2709.78     2802.35     54.95 o
  -2   8   3      767.76      782.85     25.91 o
  -1   8   3     1341.58     1297.52     31.61 o
   0   8   3      276.21      292.81     19.39 o
   1   8   3     1690.97     1680.24     38.65 o
   2   8   3     2929.46     2860.25     47.67 o
   3   8   3       15.26       13.84      7.70 o
   4   8   3     1794.84     1789.79     51.49 o
   5   8   3       97.18       86.62     22.47 o
   6   8   3        3.81       -4.95     16.43 o
   7   8   3      102.45      100.16     20.95 o
  -7   9   3       73.01       76.48     20.03 o
  -6   9   3      484.47      465.09     30.39 o
  -5   9   3      646.05      741.23     34.35 o
  -4   9   3        1.24       -6.18      9.35 o
  -3   9   3      360.95      360.76     21.53 o
  -2   9   3     1631.99     1696.59     54.28 o
  -1   9   3     4464.61     4674.80     71.88 o
   0   9   3     4584.42     4511.50    159.92 o
   1   9   3     1799.25     1411.44    427.23 o
   2   9   3        2.24        6.05      8.59 o
   3   9   3      217.00      176.02     17.33 o
   4   9   3       37.56       20.44     11.76 o
   5   9   3      270.78      269.31     29.96 o
   6   9   3       56.18      110.05     24.59 o
   7   9   3        0.29        6.82     20.85 o
  -7  10   3       10.73      -21.54     23.74 o
  -6  10   3        0.84        1.06     17.81 o
  -5  10   3       21.95       23.51     17.76 o
  -4  10   3       30.31       47.63     17.37 o
  -3  10   3      234.75      243.33     27.24 o
  -2  10   3       31.02       30.89     15.26 o
  -1  10   3        6.36       -1.23      9.18 o
   0  10   3      168.23      128.06     15.13 o
   1  10   3       55.28       21.47     14.94 o
   2  10   3      153.00      162.36     25.68 o
   3  10   3       93.29       59.88     14.03 o
   4  10   3       45.51       56.12     15.52 o
   5  10   3        2.80       32.25     18.61 o
   6  10   3        3.59        3.75     19.76 o
  -6  11   3       55.61       57.78     22.47 o
  -5  11   3       45.24       67.54     20.32 o
  -4  11   3       24.11       16.23     16.31 o
  -3  11   3      198.96      210.07     27.19 o
  -2  11   3        7.95       13.12     13.99 o
  -1  11   3        3.02       -1.41      9.43 o
   0  11   3      299.79      326.13     22.04 o
   1  11   3       98.31      110.95     15.86 o
   2  11   3        0.10       -5.70     16.11 o
   3  11   3      172.77      175.24     19.41 o
   4  11   3        0.52       -8.53     10.75 o
   5  11   3        8.79       14.70     18.90 o
   6  11   3        8.50       21.24     21.71 o
  -6  12   3        0.20       -9.03     19.07 o
  -5  12   3       22.26       49.46     21.47 o
  -4  12   3      276.85      333.28     34.90 o
  -3  12   3      279.63      256.15     31.75 o
  -2  12   3      134.32      131.58     43.04 o
  -1  12   3      170.88      186.78     26.64 o
   0  12   3        5.96      -11.18     13.94 o
   1  12   3      439.28      511.45     50.59 o
   2  12   3     1233.37     1453.23     81.53 o
   3  12   3      778.56      760.33     35.11 o
   4  12   3       51.02       40.63     19.85 o
   5  12   3       38.94       31.87     21.27 o
  -5  13   3        3.11        3.38     19.43 o
  -4  13   3       45.93       -1.40     22.18 o
  -3  13   3        3.78       12.54     18.61 o
  -2  13   3        3.57        5.85     16.92 o
  -1  13   3       84.20       85.17     22.80 o
   0  13   3      120.18      124.25     25.27 o
   1  13   3      161.17      193.59     42.13 o
   2  13   3       48.77       31.20     19.51 o
   3  13   3        6.27        9.27     17.27 o
   4  13   3        0.47       -4.02     24.27 o
  -4  14   3       13.65       15.89     21.69 o
  -3  14   3       71.35      103.81     27.38 o
  -2  14   3       38.61       19.95     21.22 o
  -1  14   3        3.04      -16.88     17.86 o
   0  14   3       16.95        7.24     25.07 o
   1  14   3       50.43       33.23     20.46 o
   2  14   3       15.16       16.53     19.11 o
   3  14   3       20.34       -1.42     18.90 o
  -2  15   3      322.68      444.56     43.06 o
  -1  15   3      117.02      117.69     28.18 o
   0  15   3       38.40       26.80     22.37 o
   1  15   3       10.74        9.01     19.10 o
   2  15   3        1.84       45.10     24.26 o
  -9   0   4        0.73        2.83     22.98 o
  -8   0   4      106.30      142.90     24.88 o
  -7   0   4       56.18       50.75     18.29 o
  -6   0   4      957.79      936.31     40.74 o
  -5   0   4      868.12      756.16     33.58 o
  -4   0   4     2679.20     2647.95     63.79 o
  -3   0   4      531.02      472.02     20.72 o
  -2   0   4     8601.37     8393.13    147.48 o
  -1   0   4     6708.82     6486.19    121.35 o
   0   0   4      770.45      713.68     14.29 o
   1   0   4     1150.97     1271.43     41.79 o
   2   0   4    17321.40    16747.11    203.35 o
   3   0   4      653.03      656.31     17.98 o
   4   0   4      255.36      266.29     14.05 o
   5   0   4      548.63      539.04     24.20 o
   6   0   4      519.50      530.42     34.47 o
   7   0   4      902.72      993.27     69.78 o
   8   0   4       31.63        3.56     28.52 o
   9   0   4        0.45       12.89     32.46 o
  -9   1   4        2.78       29.45     16.72 o
  -8   1   4       17.50       22.31     12.49 o
  -7   1   4      100.52       92.48     15.78 o
  -6   1   4       56.25       35.38     10.45 o
  -5   1   4      318.03      310.34     16.29 o
  -4   1   4     2890.82     2852.06     51.81 o
  -3   1   4     6471.83     6483.10     79.72 o
  -2   1   4    27755.81    27635.32    208.13 o
  -1   1   4     6396.23     6287.93     68.06 o
   0   1   4     2174.34     2182.49     23.30 o
   1   1   4      606.68      636.68     12.03 o
   2   1   4      186.91      199.16      7.97 o
   3   1   4      571.37      519.91     14.20 o
   4   1   4     1674.94     1639.95     23.85 o
   5   1   4      595.51      611.50     16.12 o
   6   1   4      132.44      137.06     13.79 o
   7   1   4        0.83      -11.87     15.65 o
   8   1   4       12.15        9.26     19.66 o
   9   1   4        9.42       10.87     24.51 o
  -9   2   4       36.73       28.81     14.51 o
  -8   2   4        0.02       -0.36     11.39 o
  -7   2   4       28.30       40.06     12.65 o
  -6   2   4       38.75       26.18      9.98 o
  -5   2   4     2736.13     2835.41     61.98 o
  -4   2   4      185.60      231.15     12.86 o
  -3   2   4     5355.96     5414.53     62.25 o
  -2   2   4     2322.23     2313.71     34.55 o
  -1   2   4      356.35      378.67      8.99 o
   0   2   4     3168.59     3405.73     36.46 o
   1   2   4    27557.67    27622.01    229.42 o
   2   2   4      283.79      270.22      8.30 o
   3   2   4       57.27       55.89      5.84 o
   4   2   4      265.99      273.55     11.77 o
   5   2   4      217.72      222.39     11.40 o
   6   2   4       49.67       31.56     12.36 o
   7   2   4       11.07        6.81     16.49 o
   8   2   4       65.05       91.59     25.93 o
  -9   3   4       78.99       65.76     28.26 o
  -8   3   4        1.64        1.35     12.31 o
  -7   3   4      257.75      236.00     20.05 o
  -6   3   4     1355.40     1325.94     35.55 o
  -5   3   4      591.31      600.87     21.81 o
  -4   3   4      140.86      123.81     10.85 o
  -3   3   4      542.22      368.39     13.96 o
  -2   3   4     1601.97     1567.46     24.15 o
  -1   3   4      662.03      800.02     23.12 o
   0   3   4     8284.32     8453.44     80.14 o
   1   3   4      397.48      333.43      8.84 o
   2   3   4    19444.95    19854.58    179.68 o
   3   3   4     6512.31     6678.63    126.68 o
   4   3   4      940.73      787.74    134.75 o
   5   3   4     1223.99     1238.48     29.70 o
   6   3   4       26.54       12.08      8.92 o
   7   3   4       28.40        3.15     17.28 o
   8   3   4      124.94      113.14     27.05 o
  -9   4   4       27.01       -1.31     17.09 o
  -8   4   4        2.49      -10.74     12.14 o
  -7   4   4       22.71       20.19     11.66 o
  -6   4   4      688.79      731.66     27.37 o
  -5   4   4     2035.63     2066.41     41.30 o
  -4   4   4      664.11      628.69     20.68 o
  -3   4   4     2236.80     2103.85     40.34 o
  -2   4   4     2334.84     2373.86     39.34 o
  -1   4   4      490.65      555.67     13.35 o
   0   4   4       22.30       25.17      5.32 o
   1   4   4    21790.62    22269.41    245.86 o
   2   4   4    18109.93    18105.59    155.76 o
   3   4   4      317.23      260.74     10.92 o
   4   4   4       35.90       36.22      6.85 o
   5   4   4      473.68      492.59     19.81 o
   6   4   4       74.17       38.70     12.70 o
   7   4   4       42.49       51.71     15.94 o
   8   4   4       21.07       45.52     23.30 o
  -8   5   4       12.99        1.96     13.30 o
  -7   5   4       44.56       81.21     15.12 o
  -6   5   4       11.19        2.74      9.97 o
  -5   5   4        5.11        0.25      7.92 o
  -4   5   4      240.21      267.10     17.78 o
  -3   5   4     4141.81     4412.84    148.96 o
  -2   5   4       73.42       90.29      9.40 o
  -1   5   4       96.55      112.06      7.55 o
   0   5   4      146.15      140.22     10.28 o
   1   5   4      480.86      484.75     15.29 o
   2   5   4       40.71       65.90      6.80 o
   3   5   4       28.25       16.07      5.73 o
   4   5   4      864.42      886.31     21.73 o
   5   5   4       18.56       19.77      7.74 o
   6   5   4      329.12      343.01     20.84 o
   7   5   4       15.20       23.06     14.73 o
   8   5   4        0.09       11.78     20.81 o
  -8   6   4       37.84       34.63     18.83 o
  -7   6   4        1.11       -0.35     13.66 o
  -6   6   4       39.97       55.01     14.87 o
  -5   6   4      336.04      343.08     22.55 o
  -4   6   4      882.33      852.65     29.50 o
  -3   6   4      890.27      908.09     26.95 o
  -2   6   4      124.81      129.99     11.16 o
  -1   6   4       40.79       44.79      6.99 o
   0   6   4     4668.92     4858.62     49.94 o
   1   6   4     6232.01     6134.25     70.88 o
   2   6   4     1832.39     1813.81     33.02 o
   3   6   4     2437.36     2433.69     36.08 o
   4   6   4      289.44      301.82     14.55 o
   5   6   4        3.97       14.56      9.68 o
   6   6   4      263.35      240.66     22.72 o
   7   6   4        1.73       16.94     14.88 o
   8   6   4       53.13       56.61     32.04 o
  -8   7   4       22.13        3.29     20.93 o
  -7   7   4      411.67      384.76     46.69 o
  -6   7   4      306.73      300.83     26.88 o
  -5   7   4        4.45       15.62     11.38 o
  -4   7   4       69.39       77.24     16.48 o
  -3   7   4      868.54      822.16     27.71 o
  -2   7   4     4960.11     4982.54     72.18 o
  -1   7   4     4742.79     4380.50     62.35 o
   0   7   4       65.85       79.97      7.05 o
   1   7   4      714.05      749.82     21.63 o
   2   7   4     1323.74     1358.48     32.58 o
   3   7   4     1619.01     1557.08     53.05 o
   4   7   4      235.36      283.71     15.07 o
   5   7   4      475.89      520.72     25.32 o
   6   7   4        1.43        6.84     10.81 o
   7   7   4       23.07        7.51     16.00 o
   8   7   4        1.27       10.09     22.47 o
  -8   8   4       72.41      127.54     55.97 o
  -7   8   4        6.51       -2.48     14.62 o
  -6   8   4       38.50       23.05     18.58 o
  -5   8   4      498.61      541.49     28.99 o
  -4   8   4       32.45       54.56     12.17 o
  -3   8   4      341.19      327.21     31.32 o
  -2   8   4      216.40      257.42     16.15 o
  -1   8   4      431.67      384.23     36.24 o
   0   8   4      963.29     1004.44     22.78 o
   1   8   4      172.57      185.48     13.47 o
   2   8   4      401.91      396.85     18.88 o
   3   8   4        3.31        7.95      7.51 o
   4   8   4      176.54      179.96     15.74 o
   5   8   4      336.91      405.32     27.36 o
   6   8   4      149.06      137.57     18.06 o
   7   8   4       12.10       22.54     21.26 o
  -7   9   4        1.31        4.10     14.79 o
  -6   9   4       12.13        3.42     14.51 o
  -5   9   4      105.53       53.61     36.45 o
  -4   9   4       35.74       29.77     12.32 o
  -3   9   4      322.86      317.02     28.66 o
  -2   9   4     1269.28     1284.16     47.96 o
  -1   9   4      170.81      148.51     15.50 o
   0   9   4        0.62        3.49      8.56 o
   1   9   4       42.37       42.23     10.61 o
   2   9   4        5.79       12.02      7.97 o
   3   9   4      255.31      205.25     16.39 o
   4   9   4      202.32      186.18     16.78 o
   5   9   4        2.13       -6.99     12.22 o
   6   9   4        6.00      -16.39     16.39 o
   7   9   4       15.34       35.14     21.54 o
  -7  10   4       13.75      -10.37     19.15 o
  -6  10   4      309.46      258.41     32.71 o
  -5  10   4      105.99      147.85     25.31 o
  -4  10   4       66.45       86.22     20.22 o
  -3  10   4      409.30      410.11     32.64 o
  -2  10   4        0.93       14.66     14.03 o
  -1  10   4      864.09      864.05     69.02 o
   0  10   4     1880.67     1851.25     58.24 o
   1  10   4     1346.90     1360.62     39.41 o
   2  10   4     1299.50     1319.06     38.67 o
   3  10   4     1593.73     1639.61     45.36 o
   4  10   4      244.23      192.63     23.41 o
   5  10   4      123.94      129.75     26.25 o
   6  10   4      280.10      305.80     44.10 o
  -6  11   4       83.23       49.84     30.94 o
  -5  11   4        2.68       -7.21     15.49 o
  -4  11   4       25.59        9.06     17.04 o
  -3  11   4       64.06       43.40     17.59 o
  -2  11   4      364.46      358.50     32.01 o
  -1  11   4      113.97       99.18     14.94 o
   0  11   4      126.73       78.46     18.94 o
   1  11   4      205.18      189.31     24.28 o
   2  11   4       18.22       16.82     11.29 o
   3  11   4       93.57       96.89     20.96 o
   4  11   4      138.43      192.66     26.49 o
   5  11   4       12.50       34.57     20.03 o
   6  11   4        0.12      -14.27     18.06 o
  -6  12   4        2.82       33.40     48.16 o
  -5  12   4       15.95       15.32     19.15 o
  -4  12   4       11.95        9.89     17.10 o
  -3  12   4       22.17       11.31     17.46 o
  -2  12   4        2.29       -7.04     14.84 o
  -1  12   4       10.26        8.02     11.67 o
   0  12   4       34.68       12.82     12.05 o
   1  12   4       26.91       13.54     11.36 o
   2  12   4       15.64        1.51     11.34 o
   3  12   4        4.76       10.98     12.17 o
   4  12   4        0.20        7.31     16.11 o
   5  12   4       49.08       11.39     20.40 o
  -5  13   4       10.29       19.19     20.69 o
  -4  13   4       10.01       19.25     21.61 o
  -3  13   4      126.72      123.35     30.83 o
  -2  13   4      123.28      212.94     30.41 o
  -1  13   4      222.61      255.89     31.35 o
   0  13   4       33.92       64.76     21.01 o
   1  13   4        6.74        4.69     16.11 o
   2  13   4        0.84      -10.47     15.90 o
   3  13   4        1.70       27.19     17.52 o
   4  13   4      184.72      242.17     49.68 o
  -4  14   4      205.07      188.17     46.61 o
  -3  14   4      115.27      174.80     31.05 o
  -2  14   4        0.05       -1.47     18.92 o
  -1  14   4       11.63      -16.68     17.03 o
   0  14   4      117.18       93.57     25.27 o
   1  14   4      334.07      322.54     61.36 o
   2  14   4      175.30      201.79     36.56 o
   3  14   4       14.62        7.58     25.94 o
  -2  15   4       16.54       10.98     21.90 o
  -1  15   4        4.85      -19.28     24.88 o
   0  15   4       15.04       18.62     21.10 o
   1  15   4        9.58        6.03     22.27 o
   2  15   4       33.15       33.30     23.13 o
  -9   1   5       25.91       12.52     14.07 o
  -8   1   5       46.00       43.97     13.87 o
  -7   1   5       65.31       84.08     13.57 o
  -6   1   5       11.79       10.37      8.85 o
  -5   1   5     1220.60     1218.50     29.95 o
  -4   1   5       19.27       10.59      5.59 o
  -3   1   5     1576.52     1431.31     26.45 o
  -2   1   5    36534.75    35710.64    296.11 o
  -1   1   5    31899.01    33281.59    274.19 o
   0   1   5     1251.09     1265.47     16.51 o
   1   1   5       51.16       46.93      4.42 o
   2   1   5     2130.89     2087.47     24.04 o
   3   1   5     3461.93     3373.92     57.99 o
   4   1   5     3127.26     3069.21     35.40 o
   5   1   5       83.56       81.32      9.38 o
   6   1   5      196.82      212.08     19.82 o
   7   1   5       19.86        1.93     17.41 o
   8   1   5       16.79       13.83     21.48 o
  -9   2   5        0.23        2.71     13.13 o
  -8   2   5        2.89       16.19     11.94 o
  -7   2   5      319.47      340.24     22.17 o
  -6   2   5     1060.66     1146.77     32.96 o
  -5   2   5     2782.67     2776.51     47.92 o
  -4   2   5       29.55       19.22      6.51 o
  -3   2   5     1669.26     1487.23     43.95 o
  -2   2   5     4758.57     4511.90     56.21 o
  -1   2   5      823.96      731.01     23.79 o
   0   2   5     6406.55     6458.19     66.86 o
   1   2   5       17.86       23.52      5.24 o
   2   2   5     3877.30     3763.17     47.49 o
   3   2   5      871.29      844.39     16.74 o
   4   2   5       93.54      114.35      9.43 o
   5   2   5     2176.62     2138.06     31.06 o
   6   2   5      266.24      308.87     22.26 o
   7   2   5       24.24       13.27     19.43 o
   8   2   5       70.95       95.05     25.98 o
  -9   3   5       52.28       74.17     17.44 o
  -8   3   5        5.33       -4.41     11.74 o
  -7   3   5        0.75       -1.25      9.99 o
  -6   3   5        0.14        3.43      9.13 o
  -5   3   5      521.55      513.28     21.12 o
  -4   3   5     1530.20     1510.05     31.33 o
  -3   3   5     6535.94     6877.84     87.43 o
  -2   3   5      163.70      158.77      8.07 o
  -1   3   5      565.71      562.02     12.11 o
   0   3   5     1693.56     1838.03     26.47 o
   1   3   5     6730.91     7027.44     61.04 o
   2   3   5     2296.60     2101.46     29.46 o
   3   3   5      396.39      393.24     13.65 o
   4   3   5        4.78       -1.68      4.84 o
   5   3   5        0.51       -4.66      5.77 o
   6   3   5       18.48        8.78     10.26 o
   7   3   5        7.45        3.35     17.07 o
   8   3   5       59.15       53.16     24.10 o
  -9   4   5        7.04        4.12     17.21 o
  -8   4   5        2.16       -1.31     13.27 o
  -7   4   5      120.39       97.16     15.91 o
  -6   4   5     1277.73     1350.26     37.88 o
  -5   4   5      135.34      127.65     15.83 o
  -4   4   5       77.28       76.23     11.51 o
  -3   4   5      457.93      491.85     35.42 o
  -2   4   5       31.84       52.30      6.04 o
  -1   4   5     5019.41     4772.73     51.54 o
   0   4   5     1109.42     1153.66     21.58 o
   1   4   5     9133.27     9328.02     79.45 o
   2   4   5      165.00      172.56      8.33 o
   3   4   5       17.22        9.25      4.67 o
   4   4   5       36.85       39.13      7.06 o
   5   4   5      378.12      349.14     42.17 o
   6   4   5       87.27       52.28     22.16 o
   7   4   5        5.83       -2.82     24.00 o
   8   4   5       23.55       39.29     23.57 o
  -8   5   5      129.11      120.24     18.94 o
  -7   5   5       28.56       26.81     12.71 o
  -6   5   5      258.90      226.71     18.37 o
  -5   5   5      396.91      350.13     25.75 o
  -4   5   5     3222.92     3306.29     59.08 o
  -3   5   5     2207.92     1932.03     39.50 o
  -2   5   5      327.03      245.86     19.76 o
  -1   5   5        8.40       16.18      4.39 o
   0   5   5      109.58       92.32      8.27 o
   1   5   5     9661.72    10189.78    101.79 o
   2   5   5    18476.24    18690.14    151.17 o
   3   5   5     4737.25     4623.14     52.14 o
   4   5   5       54.52       60.90      8.57 o
   5   5   5        0.77       -6.37     11.70 o
   6   5   5       18.31        3.62      9.12 o
   7   5   5      173.75      144.12     37.62 o
   8   5   5       20.95       34.27     33.86 o
  -8   6   5        5.08        8.19     16.00 o
  -7   6   5        1.79        4.79     12.66 o
  -6   6   5       94.71       97.28     16.92 o
  -5   6   5     1385.25     1285.79     38.78 o
  -4   6   5     1127.01     1075.84     42.20 o
  -3   6   5      158.55      146.12     13.32 o
  -2   6   5        8.60       -2.63      5.30 o
  -1   6   5       13.92       30.43      5.49 o
   0   6   5     2047.67     2011.69     26.67 o
   1   6   5     6550.74     6781.93     76.91 o
   2   6   5     2367.02     2513.32     44.50 o
   3   6   5     2994.55     2965.31     40.63 o
   4   6   5       12.36        9.15      8.23 o
   5   6   5        6.90        5.21      9.08 o
   6   6   5       63.17       69.46     14.23 o
   7   6   5       80.18      106.18     20.23 o
   8   6   5       10.72        3.75     22.06 o
  -8   7   5       39.80       46.80     28.08 o
  -7   7   5       12.17        1.32     16.10 o
  -6   7   5      125.61      106.57     19.43 o
  -5   7   5        3.36        2.66     10.64 o
  -4   7   5        2.40        8.00      8.46 o
  -3   7   5       38.36       46.84     14.15 o
  -2   7   5     2322.11     2448.49     45.22 o
  -1   7   5       18.10       13.61      5.75 o
   0   7   5      396.75      375.08     11.93 o
   1   7   5      381.01      390.28     16.52 o
   2   7   5      835.48      854.69     24.02 o
   3   7   5        7.44        7.93      7.53 o
   4   7   5      298.73      317.60     15.60 o
   5   7   5       92.68      103.23     15.95 o
   6   7   5       18.24        2.34     11.29 o
   7   7   5       12.51       -0.46     14.53 o
  -8   8   5        7.21       -6.88     19.66 o
  -7   8   5       16.16        7.41     14.87 o
  -6   8   5      908.88      806.91     36.38 o
  -5   8   5      580.52      613.99     38.29 o
  -4   8   5      891.40      889.58     42.78 o
  -3   8   5       10.15        7.29      8.95 o
  -2   8   5     1939.20     1963.28     44.49 o
  -1   8   5     3855.00     3707.03    100.60 o
   0   8   5      208.53      172.84     18.53 o
   1   8   5     1376.85     1348.25     34.94 o
   2   8   5        6.02        2.77      6.90 o
   3   8   5       12.65       10.24      8.49 o
   4   8   5      732.67      691.56     25.29 o
   5   8   5      610.21      624.74     45.71 o
   6   8   5      153.20      144.28     21.15 o
   7   8   5       80.30      127.04     27.46 o
  -7   9   5        1.27      -14.20     14.20 o
  -6   9   5       13.85        9.43     13.99 o
  -5   9   5       37.42       20.98     13.03 o
  -4   9   5      162.06      165.64     23.86 o
  -3   9   5      255.10      254.22     25.78 o
  -2   9   5      796.97      819.49     83.85 o
  -1   9   5      150.00      132.62     14.99 o
   0   9   5      476.99      463.30     22.68 o
   1   9   5      236.04      234.51     15.89 o
   2   9   5      859.80      880.63     27.24 o
   3   9   5     1349.37     1389.09     35.37 o
   4   9   5      818.64      847.72     40.94 o
   5   9   5       48.94       41.77     15.72 o
   6   9   5       10.10       -7.93     14.22 o
   7   9   5        0.64       14.85     21.75 o
  -7  10   5       34.75       21.25     21.92 o
  -6  10   5       37.73       31.76     20.43 o
  -5  10   5       65.76       51.14     21.75 o
  -4  10   5       49.07       54.84     18.78 o
  -3  10   5       22.37       25.89     14.70 o
  -2  10   5      105.43      105.21     20.72 o
  -1  10   5      109.31       85.80     14.28 o
   0  10   5      106.66      144.26     24.04 o
   1  10   5        9.64       -8.65      8.65 o
   2  10   5       44.64       44.34     16.11 o
   3  10   5      900.21      922.23     31.20 o
   4  10   5     1086.28     1087.23     40.93 o
   5  10   5      152.01      141.90     26.07 o
   6  10   5       40.29       48.33     22.98 o
  -6  11   5       26.06       12.51     19.41 o
  -5  11   5        1.63       13.10     17.78 o
  -4  11   5       29.58       51.06     19.14 o
  -3  11   5      103.99       93.54     21.88 o
  -2  11   5       85.35       71.75     19.95 o
  -1  11   5       49.97       36.11     12.88 o
   0  11   5       53.05       58.77     16.35 o
   1  11   5        5.35       -9.34      9.34 o
   2  11   5      237.34      250.39     20.94 o
   3  11   5       66.61       68.87     19.77 o
   4  11   5        9.07       23.53     17.24 o
   5  11   5      131.08      101.35     25.19 o
   6  11   5       48.28       49.08     25.48 o
  -6  12   5       53.58       70.40     24.70 o
  -5  12   5      124.85      177.18     37.77 o
  -4  12   5      121.72      116.51     48.81 o
  -3  12   5        3.21      -13.56     15.51 o
  -2  12   5      247.45      206.53     28.26 o
  -1  12   5      707.15      759.56     44.33 o
   0  12   5      917.11      908.71     49.00 o
   1  12   5      718.21      763.83     33.44 o
   2  12   5       53.39       52.60     14.99 o
   3  12   5        2.04        0.03     11.62 o
   4  12   5       33.28       60.24     20.84 o
   5  12   5        7.26       -5.53     18.82 o
  -5  13   5        0.52       16.98     20.22 o
  -4  13   5       17.55       40.97     34.36 o
  -3  13   5        0.74       -1.39     18.81 o
  -2  13   5        1.45       14.62     18.03 o
  -1  13   5       82.65       94.73     26.32 o
   0  13   5      175.69      187.87     28.58 o
   1  13   5      225.86      215.11     29.17 o
   2  13   5      189.57      211.84     29.81 o
   3  13   5      117.35       75.47     32.92 o
   4  13   5       94.88      116.95     37.01 o
  -4  14   5        3.52      -11.54     20.03 o
  -3  14   5        8.99        7.52     31.78 o
  -2  14   5       62.93       63.03     24.51 o
  -1  14   5        0.37       -7.05     17.51 o
   0  14   5       24.18       39.26     21.47 o
   1  14   5       49.05       53.20     21.64 o
   2  14   5        0.30        3.13     18.86 o
   3  14   5      107.53       80.77     36.25 o
  -2  15   5      121.41      117.47     30.34 o
  -1  15   5       28.82       11.40     20.40 o
   0  15   5       25.97        3.26     19.75 o
   1  15   5       26.19       44.53     24.78 o
   2  15   5      111.60      172.57     30.83 o
  -9   0   6        1.04       -1.99     18.28 o
  -8   0   6      440.84      468.83     38.14 o
  -7   0   6       50.04       42.03     17.10 o
  -6   0   6      405.85      392.70     29.04 o
  -5   0   6     1589.28     1427.31     46.71 o
  -4   0   6     1150.24     1211.90     38.15 o
  -3   0   6     1577.24     1310.49     35.55 o
  -2   0   6       35.12       37.76     10.31 o
  -1   0   6    21129.71    21803.70    367.47 o
   0   0   6     7156.59     7619.28     98.22 o
   1   0   6     8065.10     8062.66    102.12 o
   2   0   6      437.88      348.38     12.62 o
   3   0   6     5330.72     5361.78     68.72 o
   4   0   6     4554.18     4330.87     90.32 o
   5   0   6       32.01       29.86      9.23 o
   6   0   6      897.81      996.45     66.59 o
   7   0   6        9.62       35.80     29.66 o
   8   0   6       22.33       11.91     29.81 o
  -9   1   6       52.48       30.33     14.62 o
  -8   1   6      204.01      214.94     20.79 o
  -7   1   6       35.03       18.31      9.72 o
  -6   1   6      169.81      169.53     15.89 o
  -5   1   6      609.49      567.95     23.11 o
  -4   1   6     3022.57     3064.35     46.77 o
  -3   1   6     2513.85     2456.68     37.98 o
  -2   1   6      116.06      110.00      6.36 o
  -1   1   6      371.49      395.33     11.60 o
   0   1   6      444.98      465.50     27.68 o
   1   1   6     1281.58     1375.88     20.31 o
   2   1   6      108.74       93.16      4.72 o
   3   1   6     1129.92     1119.10     18.81 o
   4   1   6      167.92      183.74      9.57 o
   5   1   6        0.40        4.10      5.41 o
   6   1   6      299.49      275.90     28.87 o
   7   1   6       86.17       68.67     33.18 o
   8   1   6       71.82       33.23     23.35 o
  -9   2   6        3.57       11.67     14.37 o
  -8   2   6       16.42       15.56     12.72 o
  -7   2   6       76.39       86.05     15.19 o
  -6   2   6      237.01      220.69     29.88 o
  -5   2   6      660.24      675.88     23.15 o
  -4   2   6        4.10       -4.32      4.32 o
  -3   2   6      689.47      626.46     13.95 o
  -2   2   6    13372.15    13679.57    143.00 o
  -1   2   6      196.02      225.43     10.11 o
   0   2   6     1062.25      986.73     13.86 o
   1   2   6        0.52        7.05      2.83 o
   2   2   6       90.96      104.87      5.79 o
   3   2   6      346.91      364.01     11.11 o
   4   2   6       67.53       79.17      7.63 o
   5   2   6      112.85      126.23     13.03 o
   6   2   6        3.15        6.82     16.89 o
   7   2   6       38.64       27.79     19.93 o
   8   2   6       56.82       47.55     24.22 o
  -9   3   6       31.91        5.41     24.77 o
  -8   3   6        3.26       16.29     13.51 o
  -7   3   6        0.26        2.52     10.43 o
  -6   3   6      442.36      431.55     24.76 o
  -5   3   6     2953.28     3019.31     51.22 o
  -4   3   6     5408.40     4880.49     64.35 o
  -3   3   6     4916.03     4675.77     54.20 o
  -2   3   6       92.42      102.50      7.04 o
  -1   3   6      897.76      909.07     16.29 o
   0   3   6      348.28      351.56     11.30 o
   1   3   6     5870.15     5589.86     51.13 o
   2   3   6    11509.82    11407.30    106.73 o
   3   3   6     1080.95     1094.86     19.81 o
   4   3   6       12.65        7.61      5.21 o
   5   3   6      161.68      130.47     15.46 o
   6   3   6       36.84       19.71     10.18 o
   7   3   6      305.17      265.10     31.62 o
   8   3   6      225.23      207.49     33.92 o
  -9   4   6        6.21       -3.00     15.31 o
  -8   4   6       14.98       16.90     12.92 o
  -7   4   6        4.27        4.84     10.63 o
  -6   4   6     1478.73     1584.08     39.98 o
  -5   4   6      503.16      487.97     22.55 o
  -4   4   6       34.26       30.13     12.65 o
  -3   4   6      381.89      329.01     16.07 o
  -2   4   6     1615.37     1633.92     26.56 o
  -1   4   6     6056.50     5880.42     77.28 o
   0   4   6     1062.83     1023.48     22.85 o
   1   4   6     4900.09     4958.18     48.01 o
   2   4   6       34.53       43.68      5.43 o
   3   4   6       21.38       31.56      5.81 o
   4   4   6      688.10      659.28     20.36 o
   5   4   6       31.09       20.48      8.67 o
   6   4   6      103.84      122.53     14.88 o
   7   4   6       43.82       24.37     19.50 o
   8   4   6        0.95       16.07     21.12 o
  -8   5   6       68.32       59.43     16.38 o
  -7   5   6        0.03       -4.79     11.31 o
  -6   5   6        8.15       -2.78     11.37 o
  -5   5   6      315.56      373.52     22.42 o
  -4   5   6      562.84      565.79     23.77 o
  -3   5   6      667.30      774.84     24.70 o
  -2   5   6       49.08       40.81      6.32 o
  -1   5   6      123.14      139.47      7.63 o
   0   5   6     2015.60     1989.70     50.87 o
   1   5   6      530.65      611.05     17.48 o
   2   5   6     1711.23     1633.84     25.21 o
   3   5   6        3.24        1.01      5.12 o
   4   5   6       46.96       38.91      9.96 o
   5   5   6       53.94       46.65     11.01 o
   6   5   6      199.82      226.92     21.93 o
   7   5   6       35.70       13.22     20.78 o
   8   5   6        2.79        0.21     22.24 o
  -8   6   6       89.19      108.80     21.59 o
  -7   6   6      103.68      119.23     20.64 o
  -6   6   6       56.35       29.54     14.17 o
  -5   6   6      286.87      321.65     22.12 o
  -4   6   6      269.13      278.11     20.54 o
  -3   6   6      320.55      309.47     24.32 o
  -2   6   6     1577.13     1415.18     27.13 o
  -1   6   6      287.59      290.58     11.04 o
   0   6   6     4156.04     4032.65     53.45 o
   1   6   6      594.82      535.54     17.54 o
   2   6   6        2.30        2.70      5.89 o
   3   6   6     5654.40     5708.58     62.64 o
   4   6   6      546.26      556.73     18.62 o
   5   6   6     1139.45     1120.76     32.41 o
   6   6   6       28.92       20.93     11.90 o
   7   6   6       21.21       10.59     20.26 o
   8   6   6        0.13       17.81     23.41 o
  -8   7   6        2.94       37.15     18.57 o
  -7   7   6        1.39        7.12     14.21 o
  -6   7   6      533.71      632.35     32.52 o
  -5   7   6     1268.08     1206.30     38.96 o
  -4   7   6     1480.16     1483.65     39.98 o
  -3   7   6      624.87      614.83     23.49 o
  -2   7   6     2199.66     2239.80     42.86 o
  -1   7   6      182.07      186.98     11.06 o
   0   7   6     1173.41     1058.49     25.97 o
   1   7   6      779.87      714.64     23.57 o
   2   7   6     6310.50     6250.74     76.63 o
   3   7   6     1744.90     1829.76     36.91 o
   4   7   6      495.26      518.95     22.10 o
   5   7   6      311.75      329.75     20.56 o
   6   7   6      190.16      204.89     19.48 o
   7   7   6       35.09       76.15     33.60 o
  -8   8   6        6.91       20.06     17.42 o
  -7   8   6        9.97      -10.14     14.20 o
  -6   8   6      125.66      160.43     20.60 o
  -5   8   6       14.73       18.57     11.22 o
  -4   8   6       92.78       69.96     13.59 o
  -3   8   6       30.17       20.82      9.52 o
  -2   8   6      213.08      206.51     22.68 o
  -1   8   6      988.03      926.26     26.30 o
   0   8   6     1632.44     1588.15     34.00 o
   1   8   6       17.21       15.80      7.21 o
   2   8   6      208.82      208.26     14.46 o
   3   8   6     1079.92      992.32     28.52 o
   4   8   6      895.39      890.97     60.34 o
   5   8   6      324.94      329.41     27.96 o
   6   8   6        0.42        8.79     14.41 o
   7   8   6       61.86       61.85     24.19 o
  -7   9   6        5.38       23.05     19.89 o
  -6   9   6      161.15      111.62     25.17 o
  -5   9   6       14.30       14.65     15.51 o
  -4   9   6      116.92      155.22     43.57 o
  -3   9   6      193.61      185.35     23.14 o
  -2   9   6       49.68       78.67     17.52 o
  -1   9   6       80.10       70.31     12.71 o
   0   9   6      130.89      118.55     12.95 o
   1   9   6      532.72      586.71     22.91 o
   2   9   6      147.88      132.41     13.50 o
   3   9   6       21.46       38.42     10.28 o
   4   9   6      331.32      304.48     24.62 o
   5   9   6       11.16       10.36     16.88 o
   6   9   6       87.63       86.75     19.25 o
   7   9   6        1.53        3.58     20.75 o
  -7  10   6      154.06      109.05     28.64 o
  -6  10   6      152.35      148.56     28.39 o
  -5  10   6       35.30       35.05     19.13 o
  -4  10   6        1.21       18.15     19.83 o
  -3  10   6       24.43       18.53     24.54 o
  -2  10   6     1437.04     1423.62    152.41 o
  -1  10   6     2247.77     2200.57     65.77 o
   0  10   6      332.66      338.16     24.02 o
   1  10   6      605.80      558.63     24.70 o
   2  10   6      710.50      676.91     26.12 o
   3  10   6      332.96      326.53     20.56 o
   4  10   6      194.14      143.64     25.74 o
   5  10   6      971.71     1076.42     44.21 o
   6  10   6       11.21       37.66     16.80 o
  -6  11   6        1.48       22.19     19.70 o
  -5  11   6      155.80      145.14     89.35 o
  -4  11   6      325.60      311.04     33.05 o
  -3  11   6      305.20      296.83     31.06 o
  -2  11   6       21.66       38.91     17.22 o
  -1  11   6      280.39      284.37     21.85 o
   0  11   6      821.04      833.70     33.07 o
   1  11   6      489.72      538.71     27.87 o
   2  11   6      439.32      465.51     26.98 o
   3  11   6      267.08      302.76     23.44 o
   4  11   6      250.90      261.94     30.54 o
   5  11   6       10.13        2.77     16.62 o
   6  11   6        4.26       20.38     36.86 o
  -5  12   6        9.57       -1.93     19.32 o
  -4  12   6        0.21        6.00     17.83 o
  -3  12   6       44.33       45.51     24.38 o
  -2  12   6       36.67       53.78     14.86 o
  -1  12   6      416.40      418.64     27.15 o
   0  12   6       34.24       20.09     12.77 o
   1  12   6        2.64      -10.78     10.78 o
   2  12   6        1.17       -3.32     11.47 o
   3  12   6       83.57       87.47     21.75 o
   4  12   6        4.18      -11.26     16.76 o
   5  12   6       58.60       67.06     23.42 o
  -5  13   6       76.42       70.79     26.59 o
  -4  13   6       43.02       46.17     21.99 o
  -3  13   6      106.45      110.91     26.60 o
  -2  13   6      138.29      174.75     28.85 o
  -1  13   6        5.37       26.30     19.64 o
   0  13   6       12.54       21.47     18.29 o
   1  13   6      123.62      120.75     23.19 o
   2  13   6       25.11       42.29     20.89 o
   3  13   6       15.39       12.18     18.00 o
   4  13   6       37.26       61.31     34.17 o
  -4  14   6        4.02        3.99     21.57 o
  -3  14   6        2.88        1.09     37.28 o
  -2  14   6       90.90       82.64     53.51 o
  -1  14   6      138.79      161.26     58.32 o
   0  14   6       65.59      113.12     26.08 o
   1  14   6       12.21       -0.98     17.97 o
   2  14   6       85.05       84.27     23.57 o
   3  14   6       81.00       53.85     32.69 o
  -2  15   6       10.74       20.03     23.68 o
  -1  15   6        0.05      -12.75     20.41 o
   0  15   6       20.31       19.93     20.70 o
   1  15   6       30.78       50.56     23.06 o
  -9   1   7       46.66       50.52     15.60 o
  -8   1   7       20.64       26.94     12.51 o
  -7   1   7       37.58       27.37     14.40 o
  -6   1   7     2029.28     2070.60     44.68 o
  -5   1   7     2725.93     2709.59     47.34 o
  -4   1   7      248.21      204.71     16.66 o
  -3   1   7      437.56      480.16     15.65 o
  -2   1   7     1102.88     1089.53     23.72 o
  -1   1   7    10835.77    10767.14    165.04 o
   0   1   7     3547.59     3506.09     36.64 o
   1   1   7       67.13       95.12      7.99 o
   2   1   7       36.54       48.05      5.56 o
   3   1   7      141.43      153.13     12.20 o
   4   1   7       13.16       18.22      5.90 o
   5   1   7      370.65      359.33     15.41 o
   6   1   7      467.08      510.40     69.51 o
   7   1   7        7.02       -2.81     17.60 o
   8   1   7       27.59       44.14     23.81 o
  -9   2   7        1.84        7.62     13.10 o
  -8   2   7      260.84      242.58     22.46 o
  -7   2   7      537.94      546.32     26.78 o
  -6   2   7      440.23      449.96     22.33 o
  -5   2   7        4.80       -2.07      6.42 o
  -4   2   7      211.75      216.63     13.31 o
  -3   2   7     1688.54     1549.31     42.61 o
  -2   2   7     2314.06     2217.18     30.27 o
  -1   2   7     4275.23     3876.57     50.82 o
   0   2   7     1488.49     1584.65     19.58 o
   1   2   7     1182.40     1264.45     16.85 o
   2   2   7     3626.81     3917.12     47.21 o
   3   2   7     5013.51     5224.71     61.91 o
   4   2   7     1386.51     1299.03     23.53 o
   5   2   7     1078.75     1143.52     28.92 o
   6   2   7       72.49       68.19     15.67 o
   7   2   7       44.17       11.97     36.71 o
   8   2   7       43.93       57.80     25.45 o
  -9   3   7       28.58       24.81     15.32 o
  -8   3   7       15.95       -5.05     12.31 o
  -7   3   7        0.28       16.94     11.77 o
  -6   3   7        1.95       -0.92      9.39 o
  -5   3   7      139.50      151.68     14.02 o
  -4   3   7     1042.88      997.03     29.42 o
  -3   3   7      739.30      653.03     18.84 o
  -2   3   7       97.41      126.67      7.65 o
  -1   3   7     1514.33     1503.81     28.50 o
   0   3   7     1048.77     1016.13     19.23 o
   1   3   7      254.32      212.97      8.35 o
   2   3   7     1062.36     1017.72     16.95 o
   3   3   7      159.87      172.04      8.56 o
   4   3   7      925.04      916.78     20.25 o
   5   3   7        3.02       -0.83      9.55 o
   6   3   7      379.89      348.10     30.59 o
   7   3   7       13.02        9.77     19.23 o
   8   3   7        1.51       -3.75     21.06 o
  -9   4   7       20.08        5.46     15.30 o
  -8   4   7       13.73       20.30     13.79 o
  -7   4   7       30.19       52.61     13.72 o
  -6   4   7        5.02       -4.93      9.29 o
  -5   4   7      180.15      189.52     17.30 o
  -4   4   7      989.47     1033.87     30.81 o
  -3   4   7      131.75      138.77      9.34 o
  -2   4   7       18.71        9.77      4.49 o
  -1   4   7     5474.44     5537.60     58.26 o
   0   4   7     1303.61     1490.15     25.96 o
   1   4   7       13.85        7.87      3.76 o
   2   4   7     1366.97     1200.86     20.12 o
   3   4   7        1.72        0.32      3.78 o
   4   4   7     2510.77     2608.62     44.58 o
   5   4   7      531.68      547.03     24.84 o
   6   4   7        5.16       13.70     10.62 o
   7   4   7      106.35      120.88     25.93 o
   8   4   7        0.19        7.03     22.32 o
  -8   5   7       80.65       94.06     25.10 o
  -7   5   7       18.38       -2.13     13.10 o
  -6   5   7       77.95       58.35     16.08 o
  -5   5   7     4193.31     4220.90     78.97 o
  -4   5   7     4963.30     5337.29    146.38 o
  -3   5   7     2134.52     2190.88     61.19 o
  -2   5   7       38.44       54.16      6.58 o
  -1   5   7     1413.89     1317.70     26.13 o
   0   5   7     5382.63     5143.29     61.41 o
   1   5   7     5165.56     5185.23     61.52 o
   2   5   7      992.55      820.75     17.42 o
   3   5   7        3.72        4.90      5.10 o
   4   5   7      355.57      354.65     17.60 o
   5   5   7       93.53       92.01     15.25 o
   6   5   7     1233.81     1326.66     37.81 o
   7   5   7       54.95       71.82     24.22 o
   8   5   7       35.78       66.59     25.95 o
  -8   6   7       26.77       16.11     17.29 o
  -7   6   7        8.62        2.10     13.28 o
  -6   6   7       51.17       38.27     13.58 o
  -5   6   7      328.45      317.20     21.90 o
  -4   6   7     1732.02     1860.63     84.47 o
  -3   6   7     2714.36     2730.40     94.69 o
  -2   6   7      840.24      773.43     19.41 o
  -1   6   7      768.59      779.99     17.56 o
   0   6   7       12.85        9.66      5.90 o
   1   6   7      528.03      495.54     17.30 o
   2   6   7      676.26      622.06     27.90 o
   3   6   7     1871.11     1906.13     40.36 o
   4   6   7      529.03      595.34     36.19 o
   5   6   7       65.24       42.77     11.63 o
   6   6   7        5.30       19.42     11.56 o
   7   6   7        1.69       -4.13     17.79 o
  -8   7   7       42.13       52.73     19.37 o
  -7   7   7        2.86        2.80     14.01 o
  -6   7   7       59.45       55.84     17.77 o
  -5   7   7       55.00       41.29     21.37 o
  -4   7   7      390.51      406.91     22.43 o
  -3   7   7      184.97      191.03     19.31 o
  -2   7   7        4.93       -3.71      5.91 o
  -1   7   7        2.52        4.79      7.32 o
   0   7   7        0.66        3.33      5.95 o
   1   7   7       24.62       30.62     11.01 o
   2   7   7       91.12       84.62     10.51 o
   3   7   7      304.48      286.43     14.29 o
   4   7   7       32.09       43.16     10.68 o
   5   7   7        0.87       10.07     10.69 o
   6   7   7       11.15       12.90     13.70 o
   7   7   7       53.80       19.95     29.12 o
  -8   8   7       34.04        3.58     17.83 o
  -7   8   7       30.52        4.03     22.08 o
  -6   8   7        0.27       12.95     21.30 o
  -5   8   7      139.98      125.43     17.32 o
  -4   8   7      127.72      123.26     15.67 o
  -3   8   7     2225.41     2334.26     66.48 o
  -2   8   7     4619.82     4740.36     96.37 o
  -1   8   7      326.04      325.12     22.26 o
   0   8   7        3.74        6.60      6.83 o
   1   8   7       79.05       81.08     10.48 o
   2   8   7     1718.70     1717.88     36.52 o
   3   8   7     1935.85     1900.11     39.64 o
   4   8   7      924.94      982.79     37.11 o
   5   8   7        3.14       13.73     12.47 o
   6   8   7       78.71      102.47     19.03 o
   7   8   7        0.07       11.23     29.96 o
  -7   9   7       78.60       91.49     25.31 o
  -6   9   7      206.37      140.27     26.30 o
  -5   9   7      339.81      359.70     50.51 o
  -4   9   7      294.57      314.82     30.40 o
  -3   9   7      392.60      388.92     30.84 o
  -2   9   7      485.22      483.87     32.13 o
  -1   9   7      251.83      226.07     18.35 o
   0   9   7      178.45      159.80     14.12 o
   1   9   7     1402.07     1458.34     35.04 o
   2   9   7     2333.49     2364.23     45.56 o
   3   9   7      220.22      229.73     19.49 o
   4   9   7      358.46      365.21     38.38 o
   5   9   7      138.38      184.69     22.52 o
   6   9   7       50.47       65.26     19.08 o
  -7  10   7        2.00      -17.54     17.54 o
  -6  10   7        0.26        4.15     24.65 o
  -5  10   7       11.56       -3.82     16.58 o
  -4  10   7      307.51      330.75     32.42 o
  -3  10   7      250.26      234.32     26.76 o
  -2  10   7      109.50       79.08     18.34 o
  -1  10   7        2.22       -4.13      9.90 o
   0  10   7        0.03       -8.46      8.46 o
   1  10   7      201.52      222.31     17.21 o
   2  10   7        3.95       10.30      9.14 o
   3  10   7      530.71      511.89     29.25 o
   4  10   7      541.07      576.44     32.07 o
   5  10   7       11.31       15.89     14.65 o
   6  10   7        7.56       21.05     22.41 o
  -6  11   7        6.61        1.56     19.37 o
  -5  11   7      126.73      123.37     25.61 o
  -4  11   7      158.77      185.02     27.96 o
  -3  11   7      245.34      242.99     54.42 o
  -2  11   7        0.97       -3.40     11.10 o
  -1  11   7      638.32      660.82     38.02 o
   0  11   7      370.30      437.55     26.25 o
   1  11   7       41.62       75.99     15.20 o
   2  11   7       37.30       27.27     10.81 o
   3  11   7       70.29       71.34     16.24 o
   4  11   7        1.78       16.31     14.29 o
   5  11   7       29.14       29.15     16.52 o
  -5  12   7       99.30       81.74     24.68 o
  -4  12   7      184.87      174.58     43.72 o
  -3  12   7      148.55      182.24     42.40 o
  -2  12   7      245.06      297.43     24.87 o
  -1  12   7       49.68       47.68     14.93 o
   0  12   7        2.51        3.35     11.35 o
   1  12   7       82.81       81.98     16.23 o
   2  12   7      211.44      177.94     20.34 o
   3  12   7      151.67      185.21     27.35 o
   4  12   7        8.26       18.24     18.20 o
   5  12   7       35.80       44.06     20.16 o
  -5  13   7       35.45        5.83     23.42 o
  -4  13   7      103.30       56.62     23.85 o
  -3  13   7      132.22      101.52     26.24 o
  -2  13   7       18.27       11.96     13.97 o
  -1  13   7       89.25       96.01     34.86 o
   0  13   7      344.20      314.40     25.74 o
   1  13   7       71.64       71.96     17.07 o
   2  13   7       13.47       -0.67     13.18 o
   3  13   7       55.61       22.07     18.74 o
   4  13   7        0.52        6.54     19.36 o
  -3  14   7        9.35        7.42     18.89 o
  -2  14   7        0.25        9.66     18.98 o
  -1  14   7        0.59        0.15     19.21 o
   0  14   7       49.90       55.41     22.02 o
   1  14   7      111.93      106.40     24.82 o
   2  14   7        7.10        6.75     26.32 o
   3  14   7       34.80       27.68     29.43 o
  -2  15   7        3.47       20.22     21.73 o
  -1  15   7        6.41      -12.95     20.75 o
   0  15   7       75.43       83.47     27.46 o
   1  15   7      156.42      131.54     28.78 o
  -9   0   8      175.04      244.94     33.15 o
  -8   0   8      177.63      160.56     26.81 o
  -7   0   8      153.56      122.59     21.79 o
  -6   0   8      292.40      326.65     22.59 o
  -5   0   8      397.27      450.43     28.32 o
  -4   0   8    10539.73    10622.85    157.67 o
  -3   0   8     3176.51     3066.07     91.51 o
  -2   0   8    13707.44    14415.56    265.99 o
  -1   0   8      553.56      516.20     25.03 o
   0   0   8      520.29      583.67     17.11 o
   1   0   8      472.79      539.47     17.75 o
   2   0   8     5757.86     5713.17     95.68 o
   3   0   8    19748.61    19830.13    204.37 o
   4   0   8      677.53      725.83     22.61 o
   5   0   8      131.60      154.14     21.08 o
   6   0   8        0.72       -4.78     22.22 o
   7   0   8       57.28       41.94     29.50 o
   8   0   8       58.98       87.30     38.30 o
  -9   1   8        0.02       26.84     18.81 o
  -8   1   8      136.83      191.32     21.36 o
  -7   1   8      210.34      226.70     19.71 o
  -6   1   8      309.36      300.32     19.50 o
  -5   1   8      538.31      569.40     21.97 o
  -4   1   8       60.69       60.44     16.50 o
  -3   1   8      129.60      150.17     16.63 o
  -2   1   8     3252.53     2965.41     56.22 o
  -1   1   8     1143.41     1125.17     27.64 o
   0   1   8     3564.32     3474.41     37.50 o
   1   1   8      618.49      637.69     14.19 o
   2   1   8      819.54      799.51     17.38 o
   3   1   8     3326.66     3477.36     38.17 o
   4   1   8      895.10      941.97     19.52 o
   5   1   8       72.72       68.35     10.76 o
   6   1   8       28.36       33.63     13.45 o
   7   1   8        0.65       -5.11     21.62 o
   8   1   8       24.93       13.20     22.23 o
  -9   2   8        2.37        9.02     13.21 o
  -8   2   8       39.70       28.35     17.20 o
  -7   2   8      152.28      168.14     19.73 o
  -6   2   8      240.99      222.70     17.56 o
  -5   2   8     1012.14     1020.99     28.66 o
  -4   2   8     3763.39     3704.95     62.18 o
  -3   2   8     1250.00     1150.75     21.77 o
  -2   2   8     1026.31     1172.24     21.24 o
  -1   2   8      116.86      115.10     10.63 o
   0   2   8      874.84      882.86     15.90 o
   1   2   8       76.59       87.55      4.85 o
   2   2   8      805.88      754.91     18.16 o
   3   2   8      341.65      296.55      9.41 o
   4   2   8       20.10        7.37      7.64 o
   5   2   8        5.42        8.81      9.76 o
   6   2   8       13.23       10.67     12.87 o
   7   2   8       42.90       12.07     23.63 o
   8   2   8        0.16       -7.42     22.10 o
  -9   3   8        4.66      -11.66     11.66 o
  -8   3   8       14.79       25.02     13.89 o
  -7   3   8      252.89      232.41     20.23 o
  -6   3   8       88.71       88.86     17.70 o
  -5   3   8     1030.97     1067.43     37.33 o
  -4   3   8     1417.67     1399.37     35.62 o
  -3   3   8      634.83      631.10     25.03 o
  -2   3   8     8587.55     8463.84     84.53 o
  -1   3   8     1506.30     1532.05     29.42 o
   0   3   8     1353.66     1241.36     17.75 o
   1   3   8     1504.57     1310.91     20.84 o
   2   3   8      343.98      299.74      9.21 o
   3   3   8      488.72      477.19     16.87 o
   4   3   8     2064.02     2107.04     39.94 o
   5   3   8      820.38      838.02     26.53 o
   6   3   8      104.94      106.73     17.36 o
   7   3   8      145.14      243.61     32.32 o
   8   3   8        2.31      -11.68     19.79 o
  -8   4   8        2.20       -9.20     12.59 o
  -7   4   8      134.31      117.01     19.23 o
  -6   4   8        5.85        9.26     11.11 o
  -5   4   8      590.18      604.27     27.14 o
  -4   4   8     4989.02     4866.86     75.78 o
  -3   4   8     5265.09     5307.59     76.02 o
  -2   4   8     1589.46     1558.72     26.46 o
  -1   4   8       21.72       30.67      6.95 o
   0   4   8     1558.82     1626.54     36.42 o
   1   4   8    12715.31    13016.97    107.61 o
   2   4   8     3574.07     3697.80     45.52 o
   3   4   8     3546.30     3615.03     42.55 o
   4   4   8      417.08      451.86     25.22 o
   5   4   8      154.73      159.42     14.41 o
   6   4   8      139.21      147.62     19.47 o
   7   4   8      129.76      141.04     28.42 o
   8   4   8        1.19       -5.29     22.84 o
  -8   5   8        1.31       20.95     16.29 o
  -7   5   8        2.33       -4.70     11.77 o
  -6   5   8      262.26      249.28     22.27 o
  -5   5   8       78.40       81.46     13.57 o
  -4   5   8       64.50       47.76     10.55 o
  -3   5   8       23.46       25.72      6.46 o
  -2   5   8      119.65      115.94     10.39 o
  -1   5   8      937.73      998.94     26.54 o
   0   5   8     2654.57     2755.57     40.66 o
   1   5   8       38.77       29.29      4.61 o
   2   5   8       93.34      107.19      7.66 o
   3   5   8        0.39        7.98      5.41 o
   4   5   8      235.81      224.09     17.80 o
   5   5   8      119.99      137.05     14.87 o
   6   5   8       28.46       26.44     18.35 o
   7   5   8       40.55       19.48     26.70 o
   8   5   8       58.54       61.84     26.57 o
  -8   6   8       86.81       68.28     19.97 o
  -7   6   8        3.28      -11.40     11.40 o
  -6   6   8       61.55       36.79     13.43 o
  -5   6   8     1309.89      990.72    295.34 o
  -4   6   8      966.27     1009.86     32.65 o
  -3   6   8      706.78      627.54     32.88 o
  -2   6   8        4.91        8.29      8.66 o
  -1   6   8       94.91      107.90     11.82 o
   0   6   8      626.70      669.63     20.04 o
   1   6   8      364.11      410.76     16.31 o
   2   6   8     3172.60     3038.12     63.46 o
   3   6   8     1004.66     1027.45     22.41 o
   4   6   8      216.50      218.21     15.51 o
   5   6   8       99.47       96.96     13.75 o
   6   6   8       31.91       38.22     15.19 o
   7   6   8       51.06       27.26     20.52 o
  -8   7   8        4.11        2.12     20.52 o
  -7   7   8       87.86       99.33     19.23 o
  -6   7   8       73.23       95.28     18.01 o
  -5   7   8      570.91      584.31     28.96 o
  -4   7   8        0.50       -1.24      8.40 o
  -3   7   8       56.55       47.45     10.02 o
  -2   7   8       30.22       18.74      8.64 o
  -1   7   8     2941.12     2925.81     61.75 o
   0   7   8      837.00      838.70     34.59 o
   1   7   8      418.07      418.75     18.45 o
   2   7   8       67.10       68.70      9.88 o
   3   7   8       29.41       24.70     12.29 o
   4   7   8      647.64      697.06     46.08 o
   5   7   8     1129.79     1146.03     40.46 o
   6   7   8      377.76      503.37     33.78 o
   7   7   8        1.62      -23.44     28.37 o
  -7   8   8       23.48       20.62     30.94 o
  -6   8   8       51.10       31.34     17.97 o
  -5   8   8       32.14       41.31     17.54 o
  -4   8   8      184.44      202.22     24.95 o
  -3   8   8      522.49      490.20     31.51 o
  -2   8   8       11.86       27.57     10.35 o
  -1   8   8      184.38      194.96     15.65 o
   0   8   8       33.67       32.08      8.79 o
   1   8   8      150.51      160.73     16.56 o
   2   8   8        2.47       -7.81      8.46 o
   3   8   8      145.80      142.67     17.40 o
   4   8   8      128.10      140.89     18.51 o
   5   8   8      216.67      213.08     22.70 o
   6   8   8       40.11       55.96     18.27 o
   7   8   8        4.70      -17.22     30.64 o
  -7   9   8        0.32        2.76     18.00 o
  -6   9   8      114.18      137.49     26.77 o
  -5   9   8        0.83        6.24     24.08 o
  -4   9   8       13.03       25.77     15.65 o
  -3   9   8        2.83        9.43     14.62 o
  -2   9   8       74.78       82.84     17.74 o
  -1   9   8      855.70      932.38     36.26 o
   0   9   8     1178.07     1247.02     34.44 o
   1   9   8      262.86      258.05     16.94 o
   2   9   8       13.74        7.94      8.72 o
   3   9   8        0.20        6.79     10.38 o
   4   9   8       32.78       12.91     12.66 o
   5   9   8       35.35       39.02     15.72 o
   6   9   8       55.51       49.52     17.65 o
  -7  10   8        2.25       -8.34     28.59 o
  -6  10   8        8.60      -12.82     17.55 o
  -5  10   8      435.92      506.41     96.59 o
  -4  10   8      446.72      455.46     46.87 o
  -3  10   8      316.35      317.60     31.48 o
  -2  10   8     1104.67     1101.07     79.68 o
  -1  10   8      451.56      497.53     26.32 o
   0  10   8      201.41      206.81     17.05 o
   1  10   8      161.38      161.62     15.74 o
   2  10   8      183.12      182.30     16.40 o
   3  10   8       58.25       29.96     13.74 o
   4  10   8        6.56       13.14     13.34 o
   5  10   8       33.77       19.48     15.17 o
   6  10   8        8.68       -1.62     16.42 o
  -6  11   8       34.37       43.67     23.33 o
  -5  11   8       87.73      134.98     74.37 o
  -4  11   8        9.90       -0.93     15.16 o
  -3  11   8        2.73       13.83     16.46 o
  -2  11   8       44.94       16.77     13.19 o
  -1  11   8      848.45      867.96     34.94 o
   0  11   8      742.31      771.06     32.89 o
   1  11   8      357.88      390.32     29.70 o
   2  11   8       36.60       32.95     11.68 o
   3  11   8      270.80      259.23     24.47 o
   4  11   8      475.74      450.50     31.54 o
   5  11   8       46.78       45.07     19.28 o
  -5  12   8        2.54       -0.15     18.62 o
  -4  12   8       19.57       -3.48     26.55 o
  -3  12   8      115.05      119.40     25.01 o
  -2  12   8        0.03       10.74     12.88 o
  -1  12   8       12.42       21.45     13.06 o
   0  12   8       62.92       40.34     14.12 o
   1  12   8      109.41      105.71     17.56 o
   2  12   8       17.85        1.28     29.43 o
   3  12   8        6.67        8.39     15.65 o
   4  12   8       15.14       -9.18     31.13 o
   5  12   8       85.58       93.59     25.02 o
  -4  13   8        1.19       -1.33     19.18 o
  -3  13   8        0.16       -7.55     13.68 o
  -2  13   8       52.61       34.69     17.22 o
  -1  13   8      398.36      416.90     28.57 o
   0  13   8      569.02      600.57     33.07 o
   1  13   8      335.66      319.45     26.12 o
   2  13   8        2.18       -8.17     15.20 o
   3  13   8       86.02       91.92     25.37 o
   4  13   8        1.34       -3.49     18.91 o
  -3  14   8      260.77      240.85     35.17 o
  -2  14   8      155.85      166.96     50.10 o
  -1  14   8        0.87       11.03     19.99 o
   0  14   8       49.33       37.24     22.15 o
   1  14   8      172.04      184.87     29.93 o
   2  14   8      152.78      173.53     41.94 o
   3  14   8        3.29       -3.64     26.92 o
  -1  15   8        0.28       -2.05     19.63 o
   0  15   8       22.58        4.30     20.99 o
  -9   1   9       19.28       17.86     14.21 o
  -8   1   9       33.12       27.75     12.88 o
  -7   1   9      374.87      357.48     31.25 o
  -6   1   9      585.98      555.30     24.43 o
  -5   1   9       46.30       46.02     11.80 o
  -4   1   9     4347.96     4335.61     48.63 o
  -3   1   9     4051.98     3962.33     60.27 o
  -2   1   9    11219.84    11815.45    527.12 o
  -1   1   9     7536.36     7109.03    676.58 o
   0   1   9     2270.83     2197.70     27.81 o
   1   1   9       14.12        2.80      3.76 o
   2   1   9     1764.38     1848.26     28.42 o
   3   1   9      919.30      896.22     25.52 o
   4   1   9     1656.68     1644.13     31.95 o
   5   1   9     1302.18     1308.25     39.47 o
   6   1   9      562.55      604.53     30.90 o
   7   1   9        4.69       21.92     20.77 o
   8   1   9        0.19        4.89     21.96 o
  -9   2   9        1.68        1.78     13.34 o
  -8   2   9        7.59       12.62     13.20 o
  -7   2   9      118.99      118.51     16.54 o
  -6   2   9      453.94      452.61     22.60 o
  -5   2   9     5395.10     5479.37     75.61 o
  -4   2   9     8263.41     8587.29     89.95 o
  -3   2   9     6839.91     6937.07     74.48 o
  -2   2   9      124.51      124.42      9.72 o
  -1   2   9      665.45      677.31     22.43 o
   0   2   9    13014.03    12617.56    114.37 o
   1   2   9    12409.15    13218.84    106.68 o
   2   2   9     9306.25     9771.43     97.23 o
   3   2   9      246.42      236.13     15.33 o
   4   2   9       81.46       69.34      9.70 o
   5   2   9      355.91      370.71     26.70 o
   6   2   9       46.12       54.63     15.59 o
   7   2   9      179.75      162.03     29.31 o
   8   2   9       13.67      -20.58     21.57 o
  -9   3   9        5.35        3.54     15.30 o
  -8   3   9       40.05       32.92     14.15 o
  -7   3   9      233.11      261.45     21.17 o
  -6   3   9        6.98        5.71     11.40 o
  -5   3   9      706.96      756.48     29.53 o
  -4   3   9       11.43        6.02      7.53 o
  -3   3   9     1009.88     1081.45     22.65 o
  -2   3   9     1711.49     1673.17     33.20 o
  -1   3   9      534.02      540.68     17.42 o
   0   3   9      667.03      716.53     13.65 o
   1   3   9     1283.33     1271.29     20.30 o
   2   3   9      553.41      565.69     11.80 o
   3   3   9      317.16      340.25     20.96 o
   4   3   9     1970.36     2048.55     38.69 o
   5   3   9       35.25       16.44     11.67 o
   6   3   9       26.97       18.56     26.82 o
   7   3   9       53.41       16.56     21.19 o
   8   3   9       55.65       63.92     32.01 o
  -8   4   9       44.49       29.28     16.34 o
  -7   4   9      173.55      135.59     20.80 o
  -6   4   9        4.98       14.47     11.55 o
  -5   4   9       37.74       41.02     11.17 o
  -4   4   9      191.63      169.41     20.13 o
  -3   4   9     2509.10     2652.44     39.49 o
  -2   4   9      222.15      186.77      9.58 o
  -1   4   9     1147.50     1230.29     28.52 o
   0   4   9      852.21      805.75     19.30 o
   1   4   9     1606.88     1455.95     21.41 o
   2   4   9      548.41      584.65     13.69 o
   3   4   9       63.33       69.29      9.14 o
   4   4   9      152.61      149.89     12.76 o
   5   4   9       10.85       14.84      9.49 o
   6   4   9      364.68      324.01     25.90 o
   7   4   9      125.20      111.03     26.51 o
   8   4   9        5.29        9.28     23.89 o
  -8   5   9        6.21       11.39     15.96 o
  -7   5   9       14.85        0.89     11.50 o
  -6   5   9       76.05       71.54     15.23 o
  -5   5   9       29.22       33.92     11.35 o
  -4   5   9      318.41      276.41     18.38 o
  -3   5   9      122.32       83.39      8.90 o
  -2   5   9     1498.67     1469.01     26.46 o
  -1   5   9     2868.71     2807.34     49.01 o
   0   5   9      808.01      721.42     19.80 o
   1   5   9       39.01       35.26      4.81 o
   2   5   9        3.47        8.07      4.75 o
   3   5   9     1895.03     1819.51     41.23 o
   4   5   9      108.44      128.84     12.79 o
   5   5   9      509.27      564.98     24.04 o
   6   5   9       19.95       24.85     14.48 o
   7   5   9       25.87        0.80     29.09 o
  -8   6   9       13.30       15.43     16.98 o
  -7   6   9       57.30       30.13     16.01 o
  -6   6   9       66.56       58.78     14.95 o
  -5   6   9      279.50      248.16     45.58 o
  -4   6   9      851.03      824.71     28.96 o
  -3   6   9     1255.32     1240.69     27.42 o
  -2   6   9       43.39       35.68      6.17 o
  -1   6   9     3553.99     3778.39     89.85 o
   0   6   9     1127.29     1141.02     26.41 o
   1   6   9       74.41       85.63      9.17 o
   2   6   9      467.73      425.85     14.65 o
   3   6   9      662.82      690.36     22.39 o
   4   6   9        9.60        2.53      8.32 o
   5   6   9      766.25      826.25     37.61 o
   6   6   9       55.59       37.93     15.65 o
   7   6   9       55.81       79.64     36.25 o
  -8   7   9       35.30       50.81     24.22 o
  -7   7   9        3.13       -0.34     13.19 o
  -6   7   9       30.80       31.22     13.90 o
  -5   7   9       19.04       14.58     10.95 o
  -4   7   9      248.75      224.38     26.21 o
  -3   7   9       63.84       68.01     29.35 o
  -2   7   9      199.11      185.46     15.70 o
  -1   7   9       17.47        9.85      6.79 o
   0   7   9      111.64      114.79     11.28 o
   1   7   9      241.27      237.15     17.14 o
   2   7   9      320.15      341.42     16.71 o
   3   7   9       70.97       41.37     12.01 o
   4   7   9      382.05      379.69     24.26 o
   5   7   9        6.98      -10.47     10.82 o
   6   7   9       32.66       46.62     22.41 o
   7   7   9        0.89        5.31     30.57 o
  -7   8   9       21.76       15.53     20.83 o
  -6   8   9       25.56       28.48     19.41 o
  -5   8   9       53.32       34.32     16.96 o
  -4   8   9      410.13      396.93     38.76 o
  -3   8   9      485.78      462.87     54.00 o
  -2   8   9      315.11      280.33     56.08 o
  -1   8   9      172.18      149.28     13.49 o
   0   8   9      485.81      533.53     28.56 o
   1   8   9     1503.56     1593.04     35.73 o
   2   8   9      443.78      464.44     20.38 o
   3   8   9      128.23      175.24     18.79 o
   4   8   9      484.42      500.26     28.47 o
   5   8   9       13.31       13.53     13.81 o
   6   8   9       69.05       78.17     23.56 o
   7   8   9        0.38       44.75     35.42 o
  -7   9   9      102.61       88.53     30.45 o
  -6   9   9      106.11      124.13     26.23 o
  -5   9   9       82.46       94.43     23.32 o
  -4   9   9        0.38        1.74     13.14 o
  -3   9   9     1607.44     1639.56     65.72 o
  -2   9   9     1977.80     1932.60    130.64 o
  -1   9   9      215.84      196.89     16.69 o
   0   9   9       59.30       62.67     11.07 o
   1   9   9      174.72      170.46     15.04 o
   2   9   9       34.26       27.31      9.61 o
   3   9   9     1278.85     1304.34     42.63 o
   4   9   9      495.37      631.68     43.95 o
   5   9   9      215.93      270.26     25.70 o
   6   9   9        1.47       -8.68     17.47 o
  -7  10   9        9.19       24.49     23.58 o
  -6  10   9       11.67       11.57     18.70 o
  -5  10   9      128.60       33.24     32.88 o
  -4  10   9        2.64        3.02     16.02 o
  -3  10   9       25.62        9.14     18.05 o
  -2  10   9       26.06       36.98     17.04 o
  -1  10   9       40.32       22.44     10.02 o
   0  10   9      242.95      271.31     18.81 o
   1  10   9       35.53       45.24     11.91 o
   2  10   9      316.78      275.10     23.16 o
   3  10   9      102.76       71.48     17.71 o
   4  10   9       89.92       90.82     18.30 o
   5  10   9       23.29        5.35     14.04 o
   6  10   9       14.18      -11.97     15.35 o
  -6  11   9       17.19       32.67     23.17 o
  -5  11   9        3.15      -18.27     18.27 o
  -4  11   9      206.67      187.29     29.31 o
  -3  11   9      228.67      191.13     28.29 o
  -2  11   9     1266.55     1320.59     43.96 o
  -1  11   9     1999.96     2012.51     52.64 o
   0  11   9      297.57      274.22     20.06 o
   1  11   9      391.47      395.27     22.97 o
   2  11   9        0.49        2.37     13.67 o
   3  11   9      227.78      209.45     26.31 o
   4  11   9      227.51      216.16     24.84 o
   5  11   9        0.32       -5.15     14.86 o
  -5  12   9      323.61      368.32     52.98 o
  -4  12   9      287.19      316.40     37.47 o
  -3  12   9       62.42       73.39     22.03 o
  -2  12   9       14.34        6.77     13.33 o
  -1  12   9       95.36      117.27     20.65 o
   0  12   9      169.15      178.88     21.82 o
   1  12   9       63.81       66.86     16.26 o
   2  12   9      292.82      313.83     27.37 o
   3  12   9       36.43       42.20     27.45 o
   4  12   9       20.88       30.01     16.83 o
  -4  13   9       42.58       26.90     22.49 o
  -3  13   9      103.17      113.29     21.16 o
  -2  13   9       38.01       29.28     16.08 o
  -1  13   9      119.56      107.64     18.35 o
   0  13   9       69.00       63.15     17.14 o
   1  13   9        1.84      -14.10     14.10 o
   2  13   9       37.24       55.58     20.90 o
   3  13   9       16.02      -10.70     15.84 o
   4  13   9        6.44      -11.19     17.62 o
  -3  14   9        1.69       -5.33     19.99 o
  -2  14   9        0.05       -6.43     19.37 o
  -1  14   9       45.78       64.29     23.46 o
   0  14   9       54.94       66.48     23.30 o
   1  14   9       32.91       25.61     19.66 o
   2  14   9       44.14       60.39     22.45 o
  -9   0  10        1.09       -9.49     17.78 o
  -8   0  10        0.36       19.94     17.60 o
  -7   0  10      366.90      383.50     33.19 o
  -6   0  10      193.05      175.20     23.93 o
  -5   0  10      834.30      892.37     44.10 o
  -4   0  10     2648.79     2749.48     63.42 o
  -3   0  10     1513.98     1499.46     59.54 o
  -2   0  10     7980.05     7995.51    167.62 o
  -1   0  10    50190.95    52919.05    863.80 o
   0   0  10      183.62      202.87     11.77 o
   1   0  10      368.08      331.98     12.51 o
   2   0  10     1099.58     1162.25     49.38 o
   3   0  10       38.51       35.29      7.71 o
   4   0  10     3024.85     2954.77     70.30 o
   5   0  10     1000.34      863.93    122.26 o
   6   0  10       17.18       22.06     16.29 o
   7   0  10        7.93      -14.94     27.84 o
   8   0  10       25.98       51.73     38.83 o
  -9   1  10       45.55       56.00     16.62 o
  -8   1  10       41.83       24.21     13.10 o
  -7   1  10        3.65        6.93     10.51 o
  -6   1  10       27.44       24.71     11.93 o
  -5   1  10       16.57        7.34      7.68 o
  -4   1  10      274.43      295.97     13.21 o
  -3   1  10     7285.39     7535.21    119.49 o
  -2   1  10     4722.44     4927.75    113.20 o
  -1   1  10     4838.75     1539.48   2491.74 o
   0   1  10       26.29       33.77      4.61 o
   1   1  10       23.32       19.26      3.41 o
   2   1  10     5236.88     5666.07     62.84 o
   3   1  10     5760.96     5731.80     68.61 o
   4   1  10      665.67      685.42     27.41 o
   5   1  10       21.62        6.47      7.10 o
   6   1  10        0.07       -4.24     12.45 o
   7   1  10       67.36       29.33     22.08 o
   8   1  10        7.67       12.01     22.79 o
  -9   2  10       17.96       24.84     14.27 o
  -8   2  10       80.26       58.14     15.54 o
  -7   2  10      151.28      135.32     17.47 o
  -6   2  10      353.21      334.77     20.63 o
  -5   2  10      145.03      147.60     16.13 o
  -4   2  10        0.38        8.61      5.26 o
  -3   2  10      487.42      519.45     35.67 o
  -2   2  10      196.70      234.83     13.09 o
  -1   2  10       12.28       11.62      6.91 o
   0   2  10       35.51       17.78      5.40 o
   1   2  10     1125.34     1310.23     20.53 o
   2   2  10      683.05      678.79     22.10 o
   3   2  10      262.18      251.49     12.64 o
   4   2  10      261.10      254.76     21.90 o
   5   2  10      359.20      371.50     23.89 o
   6   2  10        1.84       -6.33     11.02 o
   7   2  10       23.85       42.39     22.04 o
   8   2  10        0.14       15.89     23.29 o
  -9   3  10        0.44        3.01     17.07 o
  -8   3  10       61.93       72.37     19.82 o
  -7   3  10        6.11        1.64     12.52 o
  -6   3  10      189.24      177.40     19.68 o
  -5   3  10      565.21      571.94     29.28 o
  -4   3  10     2848.70     2992.18     56.27 o
  -3   3  10     8467.81     8439.96     89.25 o
  -2   3  10     3983.79     3600.95     54.84 o
  -1   3  10     2315.18     2302.66     44.30 o
   0   3  10        2.18        5.25      3.66 o
   1   3  10       10.61        7.70      3.67 o
   2   3  10      344.40      449.05     15.47 o
   3   3  10      589.59      568.40     18.72 o
   4   3  10     2551.65     2600.37     44.29 o
   5   3  10        1.71      -10.69     10.69 o
   6   3  10       41.45       33.23     14.90 o
   7   3  10       60.14       85.26     25.30 o
   8   3  10        4.68        5.59     24.90 o
  -8   4  10        6.32        2.26     14.16 o
  -7   4  10      110.28       75.46     24.42 o
  -6   4  10     1157.80     1171.81     40.45 o
  -5   4  10     1702.80     1703.80     62.94 o
  -4   4  10     1148.91      985.96     98.79 o
  -3   4  10      273.18      282.70     12.94 o
  -2   4  10      502.39      507.19     19.19 o
  -1   4  10     1061.08      972.56     25.92 o
   0   4  10     3966.10     3888.42     50.11 o
   1   4  10     3349.03     3046.32    122.53 o
   2   4  10       14.24        7.89      4.14 o
   3   4  10       87.89      100.18     11.03 o
   4   4  10      789.16      895.89     26.07 o
   5   4  10     1273.22     1247.13     52.90 o
   6   4  10      958.90      979.19     40.00 o
   7   4  10       42.54       49.28     21.80 o
   8   4  10        0.65        1.05     22.41 o
  -8   5  10      162.16      166.99     24.62 o
  -7   5  10        1.97       -0.92     13.06 o
  -6   5  10      270.54      288.84     36.74 o
  -5   5  10       36.23       23.51     11.96 o
  -4   5  10      220.40      208.86     16.77 o
  -3   5  10     2209.51     2461.13     46.53 o
  -2   5  10       38.41       32.90      6.10 o
  -1   5  10       74.66       83.08     10.57 o
   0   5  10        0.04       -6.56      6.56 o
   1   5  10        0.49        8.22      4.00 o
   2   5  10      134.65      113.32      8.44 o
   3   5  10      206.93      189.56     13.12 o
   4   5  10       85.00       81.00     11.25 o
   5   5  10      196.87      185.88     19.95 o
   6   5  10        5.55       12.46     13.95 o
   7   5  10        3.74      -10.74     18.98 o
  -8   6  10       54.41       55.54     19.41 o
  -7   6  10        0.70       -2.09     12.90 o
  -6   6  10       43.88       43.84     14.23 o
  -5   6  10      363.18      400.20     24.87 o
  -4   6  10      204.04      194.76     16.90 o
  -3   6  10       45.87       39.71      7.77 o
  -2   6  10      141.14      127.98      9.35 o
  -1   6  10     3761.82     3694.86     61.62 o
   0   6  10     3601.22     3651.33     52.47 o
   1   6  10      543.22      513.81     18.38 o
   2   6  10      585.33      530.91     18.56 o
   3   6  10       68.97       55.05     11.71 o
   4   6  10       76.01       63.57     18.36 o
   5   6  10        2.51        9.74     11.55 o
   6   6  10       48.44       35.08     21.41 o
   7   6  10       63.36      103.91     39.52 o
  -8   7  10      107.64       72.63     53.24 o
  -7   7  10       42.64       64.24     19.70 o
  -6   7  10       48.55       38.14     27.51 o
  -5   7  10       20.86        7.67     16.03 o
  -4   7  10     1139.33     1125.45     47.57 o
  -3   7  10     1300.59     1362.59     40.37 o
  -2   7  10     3319.09     3262.45     95.18 o
  -1   7  10     1219.25     1218.47     31.60 o
   0   7  10       18.09       19.52      7.61 o
   1   7  10     2074.16     2051.41     50.31 o
   2   7  10     1037.04     1087.59     27.91 o
   3   7  10        6.05        5.08      9.78 o
   4   7  10       18.39       29.17     18.97 o
   5   7  10       13.28       10.38     17.07 o
   6   7  10        3.90        6.76     27.76 o
   7   7  10      128.45      143.20     46.57 o
  -7   8  10        3.77        1.74     18.69 o
  -6   8  10       12.68       19.45     18.29 o
  -5   8  10        0.96       -4.52     15.34 o
  -4   8  10       16.89       20.66     16.08 o
  -3   8  10       27.71        0.68     13.38 o
  -2   8  10        2.05        6.17      9.11 o
  -1   8  10        9.16       16.83      8.29 o
   0   8  10      171.50      158.61     15.44 o
   1   8  10       95.56      117.91     12.87 o
   2   8  10      207.78      223.76     26.10 o
   3   8  10      264.65      270.74     21.76 o
   4   8  10        1.79        3.77     11.41 o
   5   8  10      110.88       88.15     17.59 o
   6   8  10       90.83       77.80     25.20 o
  -7   9  10       21.97       25.59     19.76 o
  -6   9  10       10.06       20.81     18.57 o
  -5   9  10        0.57       13.77     16.13 o
  -4   9  10      427.71      380.15     52.11 o
  -3   9  10      229.57      247.79     26.61 o
  -2   9  10       20.59       38.14     12.57 o
  -1   9  10       34.53       31.70     10.31 o
   0   9  10        0.67        2.47      8.19 o
   1   9  10      126.89      131.71     14.16 o
   2   9  10       19.63       -1.35     10.27 o
   3   9  10      636.89      536.42     29.64 o
   4   9  10        1.17       -2.01     11.24 o
   5   9  10       10.23       20.37     14.51 o
   6   9  10       10.51        3.66     18.67 o
  -6  10  10       80.57      125.90     43.31 o
  -5  10  10      233.72      321.78     59.84 o
  -4  10  10        2.38        5.88     15.15 o
  -3  10  10      150.34      148.23     25.36 o
  -2  10  10      123.57      108.51     22.17 o
  -1  10  10      261.37      270.10     19.42 o
   0  10  10      496.63      494.07     24.70 o
   1  10  10      831.98      821.13     35.46 o
   2  10  10      416.53      355.06     32.17 o
   3  10  10        1.34       20.12     12.00 o
   4  10  10      100.73      104.53     18.91 o
   5  10  10       15.20       27.07     15.49 o
   6  10  10       28.01       17.40     21.64 o
  -6  11  10       17.80       15.71     23.27 o
  -5  11  10        3.89        2.19     19.13 o
  -4  11  10       96.77      113.97     25.08 o
  -3  11  10      269.02      275.29     31.16 o
  -2  11  10      249.22      238.74     24.39 o
  -1  11  10        2.71        8.46     12.49 o
   0  11  10        0.04        2.03     10.00 o
   1  11  10      184.62      204.75     18.57 o
   2  11  10      505.64      497.37     38.54 o
   3  11  10      627.54      650.09     35.37 o
   4  11  10        1.85       -1.58     14.09 o
   5  11  10        2.74        9.87     15.44 o
  -5  12  10        8.45       -0.44     21.46 o
  -4  12  10       18.41       57.98     22.26 o
  -3  12  10        3.88       12.34     22.98 o
  -2  12  10       70.17       51.75     17.59 o
  -1  12  10        0.02       -8.83     12.09 o
   0  12  10       87.26       79.12     18.52 o
   1  12  10       35.64        5.61     11.46 o
   2  12  10        0.32       -8.50     12.37 o
   3  12  10       10.12      -10.01     13.14 o
   4  12  10       27.15       17.35     15.97 o
  -4  13  10      339.39      312.14     61.62 o
  -3  13  10      155.25      118.99     21.78 o
  -2  13  10      177.72      176.48     24.00 o
  -1  13  10      296.52      267.56     43.41 o
   0  13  10        0.20       -3.16     13.15 o
   1  13  10      255.28      290.25     33.29 o
   2  13  10      351.39      366.68     36.72 o
   3  13  10      100.23       98.27     23.55 o
  -3  14  10        8.20        4.87     21.20 o
  -2  14  10       11.89       20.17     17.03 o
  -1  14  10      130.10      128.12     22.14 o
   0  14  10      406.03      485.48     33.02 o
   1  14  10      299.22      333.06     36.01 o
   2  14  10       72.03       97.12     23.76 o
  -9   1  11        6.32      -12.58     12.72 o
  -8   1  11       19.53       13.21     12.20 o
  -7   1  11       10.20       11.87     10.72 o
  -6   1  11       61.75       55.34     11.85 o
  -5   1  11      505.24      542.07     26.02 o
  -4   1  11     2555.02     2578.01     39.74 o
  -3   1  11     4238.77     4286.35     81.40 o
  -2   1  11     2079.37     2180.11     49.00 o
  -1   1  11        5.74        3.66      4.24 o
   0   1  11        7.80       10.35      4.10 o
   1   1  11     1457.44     1181.51     17.12 o
   2   1  11     1669.27     1623.60     27.15 o
   3   1  11      332.22      354.83     15.23 o
   4   1  11       30.78       38.94     11.58 o
   5   1  11        8.07       -1.74     10.29 o
   6   1  11      331.34      313.56     32.17 o
   7   1  11      338.87      317.60     48.16 o
   8   1  11       72.67       47.39     27.16 o
  -9   2  11        4.79      -12.03     12.03 o
  -8   2  11       78.12      117.49     18.72 o
  -7   2  11      151.39      112.49     16.68 o
  -6   2  11      207.15      251.32     21.72 o
  -5   2  11       56.83       31.43     12.11 o
  -4   2  11       37.47       50.69     11.64 o
  -3   2  11    10922.88    10853.02    126.97 o
  -2   2  11     4173.35     4389.56     63.00 o
  -1   2  11     7588.06     7380.29    148.53 o
   0   2  11     1780.25     1616.50     25.47 o
   1   2  11       23.09       12.70      3.75 o
   2   2  11     1904.72     1898.24     31.64 o
   3   2  11     1739.96     1855.13     33.16 o
   4   2  11     1940.00     1928.40     46.27 o
   5   2  11      388.31      418.96     25.88 o
   6   2  11      188.63      216.67     23.16 o
   7   2  11        0.26       11.59     21.75 o
   8   2  11       16.60        8.65     24.35 o
  -8   3  11        7.48        9.55     15.43 o
  -7   3  11       17.66       16.13     13.12 o
  -6   3  11       84.55       54.22     14.21 o
  -5   3  11       19.73        8.84      9.04 o
  -4   3  11      209.49      184.20     15.72 o
  -3   3  11     1258.49     1432.95     36.28 o
  -2   3  11      951.36      973.03     28.92 o
  -1   3  11      916.31      955.16     24.27 o
   0   3  11       91.05       85.02      6.21 o
   1   3  11      373.47      320.76     10.06 o
   2   3  11      354.89      417.06     15.18 o
   3   3  11      535.69      539.04     18.35 o
   4   3  11       86.78       81.05     13.59 o
   5   3  11      298.74      264.99     25.92 o
   6   3  11      398.14      437.69     29.24 o
   7   3  11       12.78       13.28     21.77 o
  -8   4  11       30.74       17.45     15.62 o
  -7   4  11     1040.79     1162.53     51.66 o
  -6   4  11      565.80      552.12     30.09 o
  -5   4  11     2074.28     2124.74     70.01 o
  -4   4  11       79.70      109.85     15.00 o
  -3   4  11        1.73       -3.12      4.85 o
  -2   4  11      275.36      249.71     14.88 o
  -1   4  11     1520.77     1643.74     45.72 o
   0   4  11     4351.79     4405.76     45.85 o
   1   4  11      200.00      189.87     15.13 o
   2   4  11      855.44      792.64     20.92 o
   3   4  11      148.62      173.99     15.88 o
   4   4  11       72.27       65.69     10.75 o
   5   4  11       86.59       82.10     21.57 o
   6   4  11      163.60      173.08     21.99 o
   7   4  11       83.65       97.83     62.88 o
  -8   5  11       53.08       44.56     33.38 o
  -7   5  11        0.02       -0.85     12.73 o
  -6   5  11      830.46      822.03     35.67 o
  -5   5  11     2132.48     2234.93     99.28 o
  -4   5  11     2358.14     2296.81     49.46 o
  -3   5  11     1472.62     1515.97     29.86 o
  -2   5  11      744.64      782.05     36.65 o
  -1   5  11      578.89      608.53     22.00 o
   0   5  11      303.72      315.98     14.35 o
   1   5  11      602.70      531.38     13.37 o
   2   5  11     2743.99     2760.38     48.94 o
   3   5  11      218.40      236.82     14.53 o
   4   5  11        3.28        2.26      8.09 o
   5   5  11        6.60        9.33     13.04 o
   6   5  11      176.65      172.99     28.37 o
   7   5  11       71.51       62.19     39.29 o
  -8   6  11       45.10       36.58     17.75 o
  -7   6  11      288.79      239.20     25.47 o
  -6   6  11      228.49      208.93     25.68 o
  -5   6  11        4.30        4.53     10.27 o
  -4   6  11        6.26        6.21      8.64 o
  -3   6  11       10.25        8.94      6.70 o
  -2   6  11     4127.33     4144.73     93.42 o
  -1   6  11     3531.40     3482.34     60.68 o
   0   6  11       57.52       67.36      9.38 o
   1   6  11        0.43       -0.60      5.99 o
   2   6  11       75.27       94.48     17.06 o
   3   6  11        3.69       10.30      7.26 o
   4   6  11      710.53      808.13     36.50 o
   5   6  11      345.67      397.47     34.85 o
   6   6  11      114.02      124.06     26.14 o
   7   6  11        0.56        9.18     31.17 o
  -8   7  11        0.08      -12.29     18.61 o
  -7   7  11        2.34       -5.40     17.76 o
  -6   7  11       36.20        6.53     16.38 o
  -5   7  11       29.43       43.74     18.26 o
  -4   7  11      287.10      315.93     28.53 o
  -3   7  11       34.61       22.90      9.89 o
  -2   7  11      176.25      167.10     16.14 o
  -1   7  11       85.25       80.05     12.14 o
   0   7  11       10.36       24.30      8.16 o
   1   7  11      201.94      229.72     25.68 o
   2   7  11      340.88      341.19     21.61 o
   3   7  11       17.29       10.83     10.24 o
   4   7  11       10.72       16.05     10.93 o
   5   7  11        2.78       12.40     17.29 o
   6   7  11      103.51       91.65     27.91 o
   7   7  11       22.87       14.87     33.98 o
  -7   8  11      306.34      339.63     38.92 o
  -6   8  11        9.00        7.58     18.12 o
  -5   8  11      151.32      173.10     27.79 o
  -4   8  11       11.55       -0.16     14.85 o
  -3   8  11      373.80      338.50     22.24 o
  -2   8  11      950.56      992.99     33.87 o
  -1   8  11     2143.92     2137.88     42.76 o
   0   8  11     2447.86     2567.16     46.92 o
   1   8  11      222.72      231.24     19.74 o
   2   8  11      640.48      620.40     29.02 o
   3   8  11       50.62       34.71     12.39 o
   4   8  11      446.76      434.75     27.81 o
   5   8  11       82.28       97.28     18.35 o
   6   8  11        0.47       10.08     32.23 o
  -7   9  11       11.69        9.06     21.48 o
  -6   9  11       47.08       42.97     22.07 o
  -5   9  11       24.48       38.37     39.29 o
  -4   9  11      746.55      708.99     43.63 o
  -3   9  11     1553.76     1570.16     71.75 o
  -2   9  11      801.69      711.32     31.48 o
  -1   9  11        1.31       -5.08      8.19 o
   0   9  11     1791.99     1760.27     39.96 o
   1   9  11      450.50      438.80     21.53 o
   2   9  11      295.55      349.57     24.49 o
   3   9  11      148.05      142.03     19.19 o
   4   9  11       71.68       76.71     20.77 o
   5   9  11       47.46       28.46     14.75 o
   6   9  11        4.33       22.43     20.20 o
  -6  10  11        1.43       18.24     21.21 o
  -5  10  11        3.39      -20.86     33.30 o
  -4  10  11       53.96       76.43     22.28 o
  -3  10  11       28.69       41.22     20.52 o
  -2  10  11      477.85      471.27     24.07 o
  -1  10  11      297.05      281.84     19.45 o
   0  10  11      296.21      282.29     19.28 o
   1  10  11       85.43       81.41     13.35 o
   2  10  11        0.18        2.72     10.90 o
   3  10  11       41.05       29.47     14.01 o
   4  10  11       24.62       -1.66     12.51 o
   5  10  11        5.03        8.43     14.29 o
  -6  11  11        9.55        1.97     21.54 o
  -5  11  11       62.51       52.73     23.62 o
  -4  11  11       19.36       17.07     19.59 o
  -3  11  11        4.98       12.74     16.98 o
  -2  11  11        2.80        6.88     12.33 o
  -1  11  11      204.49      201.10     18.97 o
   0  11  11      274.00      308.16     21.27 o
   1  11  11      135.68      126.12     19.88 o
   2  11  11      346.82      328.28     44.42 o
   3  11  11      494.67      501.38     32.21 o
   4  11  11        1.44      -13.44     13.44 o
   5  11  11       92.08       62.03     22.65 o
  -5  12  11      230.13      258.42     38.91 o
  -4  12  11       46.80       10.79     32.27 o
  -3  12  11       93.40       61.68     38.72 o
  -2  12  11      299.02      340.26     42.97 o
  -1  12  11      497.42      456.65     29.19 o
   0  12  11      106.19       99.12     17.00 o
   1  12  11        1.37       -4.06     12.63 o
   2  12  11        0.66       10.67     15.01 o
   3  12  11      100.37       92.17     20.14 o
   4  12  11       71.38       65.53     22.49 o
  -4  13  11       98.56      116.37     30.32 o
  -3  13  11        3.09        4.81     15.15 o
  -2  13  11       10.37        8.07     14.73 o
  -1  13  11       14.77       24.07     15.83 o
   0  13  11       38.76       31.05     16.25 o
   1  13  11      112.94      115.17     72.92 o
   2  13  11      130.73      114.38     21.64 o
   3  13  11        9.42        7.67     15.38 o
  -3  14  11        1.06        0.85     16.09 o
  -2  14  11        0.18       27.79     17.01 o
  -1  14  11       25.36       17.66     15.77 o
   0  14  11       27.54       22.92     18.37 o
   1  14  11        4.42       -2.68     18.53 o
   2  14  11       10.63       18.90     21.05 o
  -9   0  12       73.02       83.97     25.65 o
  -8   0  12      105.85      157.27     27.24 o
  -7   0  12       22.82       33.60     16.92 o
  -6   0  12      157.56      173.12     24.53 o
  -5   0  12       18.98        6.07     16.84 o
  -4   0  12     1701.46     1611.48     69.17 o
  -3   0  12     1240.89     1365.29     58.55 o
  -2   0  12    31397.96    31881.15    549.88 o
   0   0  12       25.31       13.24      6.23 o
   1   0  12      327.94      310.63     13.37 o
   2   0  12       16.39        9.40     12.36 o
   3   0  12     1016.53      925.71     36.59 o
   4   0  12      948.79     1084.67     43.25 o
   5   0  12      470.60      590.77     52.71 o
   6   0  12      296.32       87.87     92.11 o
   7   0  12      240.75      175.28     44.67 o
   8   0  12       55.83       94.35     42.55 o
  -9   1  12       58.58       67.53     17.51 o
  -8   1  12        3.27        1.86     11.73 o
  -7   1  12        8.28        5.70     10.65 o
  -6   1  12      151.81      118.44     17.39 o
  -5   1  12       32.31       55.59     10.50 o
  -4   1  12     1292.63     1374.63     32.10 o
  -3   1  12      245.19      267.24     19.82 o
  -2   1  12      378.66      462.36     22.41 o
  -1   1  12     1338.41     1200.37     37.09 o
   0   1  12       12.22       12.13      4.26 o
   1   1  12        7.80        6.97      3.42 o
   2   1  12      598.92      561.27     15.65 o
   3   1  12       47.16       68.69     11.57 o
   4   1  12       24.24       28.98     15.66 o
   5   1  12     1563.53     1663.32     40.44 o
   6   1  12      929.23      803.75     76.96 o
   7   1  12      307.58      268.74     35.23 o
  -9   2  12        0.61       12.97     17.88 o
  -8   2  12       69.09       68.80     19.28 o
  -7   2  12      884.36      832.93     44.32 o
  -6   2  12      273.95      242.63     28.30 o
  -5   2  12      197.67      229.40     32.33 o
  -4   2  12       60.69       48.09     10.60 o
  -3   2  12      466.99      473.61     20.23 o
  -2   2  12       13.65        5.72      5.83 o
  -1   2  12     1339.43     1326.81     29.15 o
   0   2  12     1028.38      969.97     17.55 o
   1   2  12       32.47       37.32      5.82 o
   2   2  12      312.60      300.79     13.05 o
   3   2  12      176.99      175.67     16.04 o
   4   2  12      898.50      983.60     33.53 o
   5   2  12       29.74       31.06     14.17 o
   6   2  12       14.31       16.85     14.88 o
   7   2  12       26.30       40.99     25.20 o
  -8   3  12       61.46       49.25     18.50 o
  -7   3  12      107.05      121.31     19.95 o
  -6   3  12      694.05      756.32     34.09 o
  -5   3  12      805.90      790.72     39.82 o
  -4   3  12      579.74      597.80     32.44 o
  -3   3  12      157.03      140.42     12.18 o
  -2   3  12        0.53       -1.56      5.70 o
  -1   3  12     6791.98     6940.17     88.15 o
   0   3  12    17021.10    17277.49    156.05 o
   1   3  12     1525.60     1619.57     23.35 o
   2   3  12       15.38        6.36      5.74 o
   3   3  12      843.64      806.42     22.66 o
   4   3  12      213.82      208.06     18.64 o
   5   3  12      408.55      416.64     26.56 o
   6   3  12       96.08      122.50     20.43 o
   7   3  12       46.41       52.29     24.42 o
  -8   4  12        7.56       27.03     16.34 o
  -7   4  12       65.30       74.15     18.19 o
  -6   4  12       12.80       26.59     12.63 o
  -5   4  12        2.89       -0.37     10.17 o
  -4   4  12      992.24      986.30     71.05 o
  -3   4  12      610.35      619.77     22.64 o
  -2   4  12     2405.09     2342.88     45.18 o
  -1   4  12     2039.12     2018.64     39.84 o
   0   4  12      395.97      354.12     11.35 o
   1   4  12     1288.73     1366.02     26.03 o
   2   4  12      417.82      410.49     15.75 o
   3   4  12      820.32      877.99     24.15 o
   4   4  12       24.00       28.50     11.69 o
   5   4  12       80.78      105.35     24.20 o
   6   4  12       10.20       -8.81     13.47 o
   7   4  12       19.45       14.01     24.76 o
  -8   5  12        0.00       12.67     16.09 o
  -7   5  12       59.79      101.20     35.88 o
  -6   5  12       42.32       27.94     13.66 o
  -5   5  12        7.29       10.35     10.00 o
  -4   5  12       87.67       80.96     12.34 o
  -3   5  12       35.13       50.77     10.45 o
  -2   5  12      494.17      531.93     28.06 o
  -1   5  12     1091.92     1148.17     30.97 o
   0   5  12      152.81      182.89     11.93 o
   1   5  12      496.17      457.15     16.82 o
   2   5  12        0.77       -7.08      7.08 o
   3   5  12      730.87      694.64     22.86 o
   4   5  12       45.65       54.64     14.11 o
   5   5  12        6.41        3.37     36.48 o
   6   5  12        7.28        8.90     19.86 o
   7   5  12       66.91       99.13     42.85 o
  -8   6  12      198.47      207.52     27.10 o
  -7   6  12      103.70      100.58     19.65 o
  -6   6  12       58.91       30.03     20.04 o
  -5   6  12      140.03      127.37     17.20 o
  -4   6  12       84.57       92.50     18.81 o
  -3   6  12     1779.92     1954.81     44.99 o
  -2   6  12      430.11      395.68     20.81 o
  -1   6  12     2633.79     2693.82     45.58 o
   0   6  12      213.18      235.43     14.11 o
   1   6  12        0.47       -4.27      5.88 o
   2   6  12     1819.50     1813.97     44.52 o
   3   6  12      302.28      250.22     37.97 o
   4   6  12      337.29      328.34     23.10 o
   5   6  12      105.18      131.78     25.10 o
   6   6  12       46.35       53.03     21.59 o
   7   6  12        0.35       -0.08     31.70 o
  -8   7  12        0.17      -18.83     18.83 o
  -7   7  12       37.83       43.58     22.28 o
  -6   7  12      228.54      215.29     31.20 o
  -5   7  12     1366.42     1573.82    154.80 o
  -4   7  12      773.07      896.74     44.11 o
  -3   7  12       70.39       53.07     15.22 o
  -2   7  12      199.76      214.54     29.57 o
  -1   7  12      832.98      838.31     25.75 o
   0   7  12     1660.56     1719.99     36.35 o
   1   7  12     2439.33     2384.61     43.19 o
   2   7  12      406.33      437.97     24.27 o
   3   7  12       69.08       49.80     12.34 o
   4   7  12      102.97      127.54     44.22 o
   5   7  12        9.60       21.97     16.89 o
   6   7  12       62.75       43.20     22.69 o
  -7   8  12       22.06       -1.98     19.60 o
  -6   8  12        2.86      -12.88     17.53 o
  -5   8  12       16.10        1.37     15.57 o
  -4   8  12      327.79      388.52     33.34 o
  -3   8  12     1353.43     1392.82     42.44 o
  -2   8  12     1116.03     1089.50     35.64 o
  -1   8  12     1535.37     1555.86     41.50 o
   0   8  12      354.89      354.54     19.10 o
   1   8  12      299.38      327.12     22.39 o
   2   8  12       39.97       50.87     12.87 o
   3   8  12       71.32      102.84     16.86 o
   4   8  12       15.22       18.49     27.73 o
   5   8  12        0.05        3.64     16.98 o
   6   8  12        0.52       -8.21     18.21 o
  -7   9  12       37.39       16.86     26.36 o
  -6   9  12        3.63       14.33     20.73 o
  -5   9  12       24.69       22.77     25.45 o
  -4   9  12      725.06      736.35     43.84 o
  -3   9  12       83.52       90.24     16.34 o
  -2   9  12       17.65       24.87     16.07 o
  -1   9  12       82.73       86.75     13.39 o
   0   9  12      431.09      475.91     22.44 o
   1   9  12       14.41       12.46     10.83 o
   2   9  12       15.33       22.18     11.88 o
   3   9  12        8.62        3.92     11.21 o
   4   9  12        0.66       -7.59     11.74 o
   5   9  12        0.35       17.47     19.08 o
   6   9  12        0.15        3.22     20.82 o
  -6  10  12      107.73      121.69     28.77 o
  -5  10  12      155.76      171.43     29.04 o
  -4  10  12       25.12       33.75     19.49 o
  -3  10  12     1303.01     1347.59     55.81 o
  -2  10  12      752.97      748.62     29.45 o
  -1  10  12      612.88      636.68     26.66 o
   0  10  12      381.56      403.35     24.80 o
   1  10  12        7.11        0.32     11.06 o
   2  10  12      643.76      696.36     34.88 o
   3  10  12      662.03      684.58     35.21 o
   4  10  12      244.77      262.35     25.92 o
   5  10  12        1.88       10.59     18.07 o
  -6  11  12      159.05      182.07     78.46 o
  -5  11  12      247.17      194.62     33.35 o
  -4  11  12      389.30      327.10     65.76 o
  -3  11  12       68.04       43.23     31.89 o
  -2  11  12      118.15       92.45     17.73 o
  -1  11  12       30.77       32.31     12.03 o
   0  11  12       84.83       79.77     14.53 o
   1  11  12       94.30      109.60     18.99 o
   2  11  12       99.00       98.11     18.30 o
   3  11  12        2.52       20.32     14.35 o
   4  11  12        2.39       11.77     14.59 o
   5  11  12        2.98       -3.19     17.25 o
  -5  12  12        7.91       -2.00     23.05 o
  -4  12  12        6.47        4.60     20.14 o
  -3  12  12      125.17      137.23     27.51 o
  -2  12  12      110.29       93.05     22.65 o
  -1  12  12       35.81        0.14     12.73 o
   0  12  12        6.46        4.90     11.73 o
   1  12  12        0.49        2.72     13.45 o
   2  12  12        2.54       -1.53     14.71 o
   3  12  12      104.83      112.10     21.05 o
   4  12  12       36.94       36.76     17.24 o
  -4  13  12        1.24       -8.10     20.41 o
  -3  13  12      108.86      103.53     21.47 o
  -2  13  12      106.69       99.10     20.17 o
  -1  13  12       44.19       38.26     15.55 o
   0  13  12      165.96      170.49     31.97 o
   1  13  12      129.58      118.62     21.75 o
   2  13  12       66.20       65.74     19.65 o
   3  13  12        1.07       -7.05     14.76 o
  -2  14  12       43.75       28.68     16.50 o
  -1  14  12      108.19       81.79     20.11 o
   0  14  12        5.01       -6.57     17.72 o
   1  14  12       71.16       78.56     32.58 o
  -8   1  13       96.22      157.90     38.88 o
  -7   1  13       22.13       26.32     14.46 o
  -6   1  13        2.92       -2.03      9.39 o
  -5   1  13      120.45      162.61     19.95 o
  -4   1  13       88.64       73.32     11.15 o
  -3   1  13      432.78      420.95     24.84 o
  -2   1  13     6308.44     6404.73    238.42 o
  -1   1  13     5702.54     6440.08    137.28 o
   0   1  13     6398.50     6238.22    124.15 o
   1   1  13     2337.66     2346.33     28.48 o
   2   1  13      191.75      197.03     12.50 o
   3   1  13     1869.63     1795.61     73.90 o
   4   1  13      574.05      614.92     28.39 o
   5   1  13       85.23       92.71     14.62 o
   6   1  13       65.08       52.66     14.78 o
   7   1  13       29.79       60.62     26.57 o
  -8   2  13       76.65       39.67     21.25 o
  -7   2  13       31.44       23.20     15.05 o
  -6   2  13       41.62       45.59     27.34 o
  -5   2  13       67.26       47.84     16.55 o
  -4   2  13     1769.15     1751.03     54.29 o
  -3   2  13     2801.83     2762.04     75.88 o
  -2   2  13      376.65      411.08     18.03 o
  -1   2  13      185.28      193.00     19.28 o
   0   2  13     1543.23     1577.97     23.95 o
   1   2  13      146.33      141.39      7.08 o
   2   2  13     1682.11     1522.80     30.32 o
   3   2  13      769.04      764.72     28.37 o
   4   2  13      117.10      128.26     16.75 o
   5   2  13        9.06        9.01     13.11 o
   6   2  13        3.07       17.12     15.34 o
   7   2  13      163.55      175.69     32.78 o
  -8   3  13       11.84      -11.23     15.19 o
  -7   3  13        6.77       26.86     15.45 o
  -6   3  13      136.38      157.47     19.51 o
  -5   3  13      381.59      403.86     42.30 o
  -4   3  13       20.27       14.43     13.50 o
  -3   3  13       79.65       70.11     11.40 o
  -2   3  13      271.23      218.01     14.50 o
  -1   3  13     3851.77     4018.72     60.86 o
   0   3  13     4425.78     4457.18     52.90 o
   1   3  13       89.84       86.99     10.67 o
   2   3  13      296.17      315.64     15.46 o
   3   3  13      167.60      152.91     15.64 o
   4   3  13        7.96       -2.74     10.65 o
   5   3  13       93.68      123.30     19.23 o
   6   3  13      120.73      126.76     20.39 o
   7   3  13        0.11        5.06     20.38 o
  -8   4  13       99.67       79.04     19.85 o
  -7   4  13       19.39       14.20     15.55 o
  -6   4  13       47.04       50.64     15.23 o
  -5   4  13      511.06      437.60    109.27 o
  -4   4  13     2014.85     2197.01     54.83 o
  -3   4  13      403.59      391.98     19.75 o
  -2   4  13       68.22       59.18      9.82 o
  -1   4  13       66.58       63.61      6.96 o
   0   4  13       58.06       43.18      7.51 o
   1   4  13     2741.54     2723.85     34.31 o
   2   4  13      904.71      950.55     24.20 o
   3   4  13      920.17      925.11     25.58 o
   4   4  13       37.78       47.07     13.39 o
   5   4  13       12.11       -2.41     13.12 o
   6   4  13       40.93       31.27     16.83 o
   7   4  13        5.04       -4.69     22.14 o
  -8   5  13        0.39       12.69     17.68 o
  -7   5  13      254.70      235.39     25.56 o
  -6   5  13      458.33      558.96     32.14 o
  -5   5  13      364.71      370.12     24.50 o
  -4   5  13      103.72      114.41     13.84 o
  -3   5  13      760.38      799.40     27.63 o
  -2   5  13     3485.41     3538.50     60.69 o
  -1   5  13     6141.59     6413.84    102.73 o
   0   5  13     7457.84     7561.54     86.40 o
   1   5  13     2640.81     2750.01     42.68 o
   2   5  13      117.88      105.37     13.56 o
   3   5  13      234.90      225.64     18.13 o
   4   5  13       88.38      145.80     24.24 o
   5   5  13      438.15      508.56     38.72 o
   6   5  13       19.74        1.26     21.12 o
   7   5  13       13.15       30.49     36.33 o
  -8   6  13      128.62      151.70     36.60 o
  -7   6  13       32.72       45.19     21.59 o
  -6   6  13        0.14      -11.44     16.23 o
  -5   6  13      209.90      179.75     26.41 o
  -4   6  13       46.56       30.91     16.53 o
  -3   6  13      146.22      139.20     21.01 o
  -2   6  13     1434.04     1521.44     39.09 o
  -1   6  13       46.11       42.45      8.53 o
   0   6  13      644.32      623.90     21.13 o
   1   6  13     1313.69     1348.06     38.18 o
   2   6  13       31.98       21.05      9.11 o
   3   6  13       38.96       48.96     12.53 o
   4   6  13       24.35       26.66     15.91 o
   5   6  13      111.19      103.45     24.57 o
   6   6  13      250.72      252.12     33.85 o
   7   6  13       26.79       12.21     36.56 o
  -7   7  13        8.35        4.47     23.25 o
  -6   7  13       34.46       43.97     21.26 o
  -5   7  13       95.23       75.03     21.26 o
  -4   7  13      279.77      304.71     29.95 o
  -3   7  13       36.15       20.90     18.19 o
  -2   7  13       59.78       52.89     11.32 o
  -1   7  13      399.20      398.39     19.13 o
   0   7  13       46.41       34.97      9.59 o
   1   7  13      519.91      553.54     26.98 o
   2   7  13       37.71       55.18     12.52 o
   3   7  13        7.23        6.87     10.00 o
   4   7  13      211.09      225.52     21.52 o
   5   7  13       17.44       18.61     18.40 o
   6   7  13       11.63       -3.48     16.90 o
  -7   8  13       19.79        6.93     21.88 o
  -6   8  13       10.20       20.59     20.32 o
  -5   8  13      359.63      387.44     36.05 o
  -4   8  13     1459.80     1450.14     57.84 o
  -3   8  13     1504.17     1575.41     45.59 o
  -2   8  13      305.63      343.14     30.34 o
  -1   8  13        0.80       10.28      8.54 o
   0   8  13      571.32      629.42     24.14 o
   1   8  13      719.76      660.83     30.33 o
   2   8  13       96.40      123.58     16.60 o
   3   8  13     1383.08     1391.29     44.33 o
   4   8  13      527.69      538.90     53.39 o
   5   8  13       27.71       24.95     19.45 o
   6   8  13       20.48        2.77     19.61 o
  -7   9  13       63.50       75.08     26.68 o
  -6   9  13       65.19       91.40     26.31 o
  -5   9  13       74.56       63.60     21.53 o
  -4   9  13       47.84       48.96     37.39 o
  -3   9  13      100.76       73.03     15.58 o
  -2   9  13      746.64      818.12     33.38 o
  -1   9  13     1378.70     1466.12     37.89 o
   0   9  13      242.26      247.10     18.14 o
   1   9  13       44.30       17.65     11.66 o
   2   9  13       93.26       86.58     16.57 o
   3   9  13       54.63       62.50     15.74 o
   4   9  13      237.66      261.30     31.79 o
   5   9  13       54.03       42.33     21.29 o
  -6  10  13       55.26       44.25     24.03 o
  -5  10  13        5.79        8.83     20.90 o
  -4  10  13       18.88       -8.07     17.46 o
  -3  10  13       59.52       58.27     20.22 o
  -2  10  13      124.37       98.28     15.44 o
  -1  10  13       12.06        9.12     10.64 o
   0  10  13        0.53       -2.66      9.51 o
   1  10  13       53.65       50.50     15.33 o
   2  10  13        2.01        6.59     13.06 o
   3  10  13       19.57       37.89     15.05 o
   4  10  13       40.96       21.25     14.56 o
   5  10  13        0.98        3.92     32.12 o
  -5  11  13        0.62        5.57     20.80 o
  -4  11  13        3.91        9.30     30.11 o
  -3  11  13       22.13       32.77     19.13 o
  -2  11  13       13.16       14.04     11.60 o
  -1  11  13      160.43      178.91     21.20 o
   0  11  13      203.56      235.14     19.89 o
   1  11  13       32.46       12.03     13.44 o
   2  11  13       11.74       22.90     14.80 o
   3  11  13       20.72       13.28     14.22 o
   4  11  13       50.25       51.89     17.81 o
  -5  12  13       45.79       30.06     29.28 o
  -4  12  13       44.03       19.18     37.51 o
  -3  12  13      217.97      201.69     24.77 o
  -2  12  13      423.15      423.73     31.30 o
  -1  12  13      381.85      379.77     25.16 o
   0  12  13        7.15        7.91     13.67 o
   1  12  13      383.12      367.51     29.96 o
   2  12  13      451.85      461.00     55.83 o
   3  12  13       66.73       72.53     19.01 o
  -4  13  13       52.64       30.16     47.40 o
  -3  13  13       29.17       40.78     16.70 o
  -2  13  13        4.14      -13.69     13.69 o
  -1  13  13       73.75      113.04     20.46 o
   0  13  13      102.82       64.48     18.85 o
   1  13  13       65.88       71.32     19.72 o
   2  13  13        1.32       16.85     16.17 o
  -2  14  13        0.14       15.36     17.53 o
  -1  14  13       21.85       18.12     16.54 o
   0  14  13        5.22       11.55     17.94 o
  -8   0  14      182.74      156.39     38.91 o
  -7   0  14        6.76       -1.59     18.73 o
  -6   0  14      201.63      131.82     32.54 o
  -5   0  14     2657.05     2674.07    103.15 o
  -4   0  14      595.79      489.05     40.50 o
  -3   0  14     3805.88     4112.39    116.12 o
  -2   0  14       87.49       88.89     18.28 o
  -1   0  14        7.47       18.28      9.33 o
   0   0  14     9174.63     8751.66    179.37 o
   1   0  14     5366.39     5170.37     88.17 o
   2   0  14       95.92      127.50     22.98 o
   3   0  14     1005.17      982.01     38.87 o
   4   0  14     2125.64     2122.84    147.78 o
   5   0  14      203.26      212.67     27.04 o
   6   0  14       24.88       50.55     22.06 o
   7   0  14        7.16      -24.19     30.03 o
  -8   1  14      118.64      116.90     21.14 o
  -7   1  14       41.11       42.09     15.47 o
  -6   1  14       18.77       12.82     14.50 o
  -5   1  14        8.27        9.41      9.70 o
  -4   1  14      388.60      380.95     19.41 o
  -3   1  14     1299.18     1355.31     43.25 o
  -2   1  14     1758.59     1863.94     47.99 o
  -1   1  14     3807.61     1549.89   1896.01 o
   0   1  14      715.07      679.28     16.59 o
   1   1  14        0.70        1.36      3.68 o
   2   1  14      123.38      112.41     13.13 o
   3   1  14      209.74      273.32     30.55 o
   4   1  14       34.44       37.12     13.94 o
   5   1  14       69.92      102.73     15.54 o
   6   1  14       32.20       56.63     15.59 o
   7   1  14       20.71       27.92     24.32 o
  -8   2  14        0.44       -0.32     15.13 o
  -7   2  14        3.09      -13.98     14.59 o
  -6   2  14      937.12      932.34     37.35 o
  -5   2  14      189.38      228.45     30.15 o
  -4   2  14       51.08       57.78     14.65 o
  -3   2  14      365.36      336.82     17.90 o
  -2   2  14      461.43      465.70     19.66 o
  -1   2  14     1051.90     1136.64     28.49 o
   0   2  14      726.61      729.08     16.37 o
   1   2  14        1.50        3.92      3.98 o
   2   2  14       42.10       40.36      7.28 o
   3   2  14       58.67       64.21     13.00 o
   4   2  14       41.22       41.93     13.03 o
   5   2  14       66.55       33.93     18.53 o
   6   2  14       58.93       62.48     15.31 o
   7   2  14        7.37        1.89     21.41 o
  -8   3  14      299.27      325.40     39.82 o
  -7   3  14      810.95      843.49     39.82 o
  -6   3  14      291.37      314.88     30.70 o
  -5   3  14        6.49        3.61      8.96 o
  -4   3  14      114.90       93.77     18.11 o
  -3   3  14      700.30      589.96     22.78 o
  -2   3  14     2311.70     2334.47     70.30 o
  -1   3  14     9243.21     9391.72     95.89 o
   0   3  14     3857.56     3938.07     44.41 o
   1   3  14      208.62      184.50     11.45 o
   2   3  14       73.48       76.64      9.48 o
   3   3  14      704.71      685.03     37.08 o
   4   3  14      973.66     1023.97     35.97 o
   5   3  14       37.86       50.57     16.16 o
   6   3  14        0.36       -2.52     14.42 o
   7   3  14       75.22       63.09     26.59 o
  -8   4  14       41.24       36.68     18.07 o
  -7   4  14      191.58      209.22     24.86 o
  -6   4  14       98.27       91.34     17.29 o
  -5   4  14       85.41       87.95     20.39 o
  -4   4  14       45.76       58.78     16.17 o
  -3   4  14      176.38      150.90     15.39 o
  -2   4  14      116.48      125.70     12.72 o
  -1   4  14      411.93      424.95     13.74 o
   0   4  14     7469.16     7570.85     74.99 o
   1   4  14     3360.19     3430.52     52.50 o
   2   4  14     1326.60     1298.45     29.03 o
   3   4  14       27.91       22.43     10.84 o
   4   4  14       46.23       69.23     14.16 o
   5   4  14       14.93       24.94     14.26 o
   6   4  14       37.59       66.30     24.15 o
   7   4  14       96.75       59.69     40.35 o
  -8   5  14      189.83      176.68     25.82 o
  -7   5  14      202.40      174.96     23.85 o
  -6   5  14        2.18        6.52     12.48 o
  -5   5  14       60.02       57.46     23.59 o
  -4   5  14      778.89      792.50     40.65 o
  -3   5  14      197.12      220.78     17.05 o
  -2   5  14       10.53        1.75      7.61 o
  -1   5  14       15.44       14.38      8.43 o
   0   5  14        6.79       13.72      7.26 o
   1   5  14      518.80      497.84     36.10 o
   2   5  14        0.49       -0.66      8.20 o
   3   5  14       83.80       70.23     13.06 o
   4   5  14        7.84        0.95     15.10 o
   5   5  14      402.56      394.45     35.58 o
   6   5  14        5.42       20.12     20.69 o
   7   5  14        1.00        1.44     34.81 o
  -8   6  14        1.63        5.30     22.10 o
  -7   6  14       63.19       67.81     28.56 o
  -6   6  14      648.43      687.82     45.83 o
  -5   6  14      436.85      415.02     35.42 o
  -4   6  14     1695.18     1862.44     62.23 o
  -3   6  14      203.44      233.42     18.64 o
  -2   6  14       32.07       21.78      9.81 o
  -1   6  14     1939.02     1975.96     38.91 o
   0   6  14      757.14      725.37     23.27 o
   1   6  14     2117.42     2097.63     49.11 o
   2   6  14      155.36      183.46     23.88 o
   3   6  14       66.97       42.59     12.66 o
   4   6  14        2.95       13.51     16.32 o
   5   6  14      256.93      202.80     30.37 o
   6   6  14       94.59       72.93     24.86 o
  -7   7  14        2.12       -0.32     20.22 o
  -6   7  14       37.01       41.02     19.59 o
  -5   7  14       46.81       49.51     20.01 o
  -4   7  14      272.34      303.13     43.12 o
  -3   7  14     2244.50     2357.41     91.40 o
  -2   7  14     2668.18     2695.21     90.66 o
  -1   7  14      656.26      702.46     24.64 o
   0   7  14      675.21      706.97     40.04 o
   1   7  14        1.82        2.07      9.69 o
   2   7  14      169.10      178.70     35.72 o
   3   7  14     1054.02     1093.38     68.41 o
   4   7  14      615.77      627.41     64.47 o
   5   7  14      119.69      160.83     28.22 o
   6   7  14        3.84       15.92     20.67 o
  -7   8  14       41.93       20.96     23.46 o
  -6   8  14       10.20        9.54     20.82 o
  -5   8  14        4.89        2.41     17.21 o
  -4   8  14      671.84      675.04     41.76 o
  -3   8  14      213.40      172.76     18.68 o
  -2   8  14       36.14       30.33     12.05 o
  -1   8  14      882.08      879.61     31.97 o
   0   8  14      155.63      135.30     14.14 o
   1   8  14        2.85       -3.84     10.23 o
   2   8  14      366.05      461.07     27.71 o
   3   8  14        0.72        1.53     10.28 o
   4   8  14       82.58       88.84     22.94 o
   5   8  14      129.05      101.40     27.53 o
   6   8  14        2.76       -8.15     20.00 o
  -6   9  14       25.62       17.30     21.06 o
  -5   9  14       21.51       31.86     20.03 o
  -4   9  14       21.20       18.08     16.95 o
  -3   9  14      103.38      118.29     18.01 o
  -2   9  14       12.71       18.96     10.94 o
  -1   9  14      126.54      124.69     18.49 o
   0   9  14      736.87      727.48     27.48 o
   1   9  14      572.26      598.40     51.16 o
   2   9  14       33.08       26.40     14.17 o
   3   9  14       27.28        2.13     12.11 o
   4   9  14       21.80        0.69     18.26 o
   5   9  14       37.12       16.04     19.25 o
  -6  10  14       83.74      109.90     29.27 o
  -5  10  14      132.90      175.29     31.37 o
  -4  10  14      660.50      720.97     46.92 o
  -3  10  14      276.07      249.31     29.39 o
  -2  10  14        8.32        5.99     10.88 o
  -1  10  14      181.89      188.21     23.95 o
   0  10  14      349.83      352.97     26.80 o
   1  10  14     1246.44     1336.03     46.70 o
   2  10  14      494.55      489.23     31.32 o
   3  10  14      145.70      190.77     23.22 o
   4  10  14       24.99       23.40     15.42 o
   5  10  14        9.91      -13.96     18.31 o
  -5  11  14        0.57       22.43     20.33 o
  -4  11  14       25.22       12.69     20.74 o
  -3  11  14      237.96      271.81     32.65 o
  -2  11  14      154.26      120.98     16.83 o
  -1  11  14      246.24      257.43     20.95 o
   0  11  14      177.29      178.36     22.55 o
   1  11  14       27.00       21.80     15.76 o
   2  11  14      148.53      120.31     19.37 o
   3  11  14      105.86      135.84     22.05 o
   4  11  14        5.46       14.93     15.37 o
  -4  12  14       33.00       54.47     28.56 o
  -3  12  14      197.35      211.55     25.70 o
  -2  12  14        9.98        0.55     13.38 o
  -1  12  14       45.77       34.55     13.52 o
   0  12  14      135.20      110.55     24.81 o
   1  12  14       29.31       13.81     15.04 o
   2  12  14        5.05        1.70     15.59 o
   3  12  14        1.85        5.49     14.59 o
  -3  13  14       75.65       37.72     17.79 o
  -2  13  14      215.39      187.80     24.41 o
  -1  13  14       33.62       40.67     20.11 o
   0  13  14       27.80       34.26     17.36 o
   1  13  14       32.41       17.95     16.54 o
   2  13  14        8.11       13.70     16.78 o
  -8   1  15      200.61      133.82     40.08 o
  -7   1  15      132.73      111.47     24.21 o
  -6   1  15        8.64        8.05     14.90 o
  -5   1  15        7.96       10.35     10.47 o
  -4   1  15      723.61      779.27     26.64 o
  -3   1  15     5987.90     5818.36    105.38 o
  -2   1  15      739.63      665.36     28.37 o
  -1   1  15      270.82      272.87     17.48 o
   0   1  15       47.29       52.80     10.18 o
   1   1  15      574.33      565.94     17.24 o
   2   1  15     1609.91     1679.28     43.49 o
   3   1  15      984.96      926.56     32.43 o
   4   1  15       18.82       40.13     15.91 o
   5   1  15       76.83       72.11     14.66 o
   6   1  15       11.45       18.95     13.82 o
   7   1  15        2.54      -13.00     23.39 o
  -8   2  15        4.92       17.98     16.57 o
  -7   2  15      492.99      504.79     32.63 o
  -6   2  15      698.22      728.56     43.66 o
  -5   2  15      131.51      149.05     28.86 o
  -4   2  15     1365.83     1402.58     68.75 o
  -3   2  15       13.93       12.03      8.00 o
  -2   2  15      281.32      330.18     17.80 o
  -1   2  15     3213.13     3031.37     61.63 o
   0   2  15     1911.26     1858.41     27.90 o
   1   2  15     5007.42     4710.41     59.26 o
   2   2  15      650.30      549.41     28.41 o
   3   2  15       48.52       47.83     12.98 o
   4   2  15      425.61      445.48     29.86 o
   5   2  15        2.00        4.19     12.26 o
   6   2  15        5.39       11.59     13.56 o
   7   2  15       64.35       56.46     27.32 o
  -8   3  15       14.83        6.31     26.86 o
  -7   3  15       12.98        5.43     13.38 o
  -6   3  15        1.22       14.84     13.04 o
  -5   3  15        8.34       33.04     15.52 o
  -4   3  15      182.16      151.21     36.18 o
  -3   3  15       73.91       86.57     12.40 o
  -2   3  15      349.86      380.95     19.27 o
  -1   3  15      722.67      742.13     18.04 o
   0   3  15       46.27       49.14      8.02 o
   1   3  15     2032.73     1967.66     40.48 o
   2   3  15       84.79       99.05     10.27 o
   3   3  15       61.99       64.81     13.09 o
   4   3  15       29.62       35.26     13.07 o
   5   3  15      101.65       90.15     18.48 o
   6   3  15        4.04        5.94     15.04 o
   7   3  15       11.99       30.76     24.35 o
  -8   4  15      245.86      257.55     28.75 o
  -7   4  15      105.07       98.86     25.68 o
  -6   4  15        1.10       -4.08     13.33 o
  -5   4  15      387.53      450.05     42.66 o
  -4   4  15      135.92      104.01     19.20 o
  -3   4  15      148.05      154.50     14.94 o
  -2   4  15     1915.49     1932.10     42.72 o
  -1   4  15      230.41      212.83     10.99 o
   0   4  15     2143.77     2271.37     49.42 o
   1   4  15      356.84      330.39     19.46 o
   2   4  15     1045.10     1160.79     33.88 o
   3   4  15        1.77       -0.72     19.72 o
   4   4  15      583.28      620.27     39.66 o
   5   4  15      318.50      337.11     34.25 o
   6   4  15        9.75       -2.74     22.18 o
   7   4  15        2.77       11.38     35.80 o
  -8   5  15      157.30      145.56     31.80 o
  -7   5  15      364.44      391.06     39.17 o
  -6   5  15       42.31        9.84     11.17 o
  -5   5  15       53.90       38.04     18.00 o
  -4   5  15      171.63      194.89     24.54 o
  -3   5  15     2280.26     2289.46     58.26 o
  -2   5  15     2991.85     2993.41     64.74 o
  -1   5  15      811.60      800.01     23.68 o
   0   5  15      567.47      596.82     20.39 o
   1   5  15      984.19      979.14    129.25 o
   2   5  15      572.21      664.80     27.96 o
   3   5  15       88.23      106.93     21.53 o
   4   5  15      730.37      748.02     67.69 o
   5   5  15       18.11       -1.52     17.79 o
   6   5  15        5.88       13.33     21.50 o
  -7   6  15       38.46       22.86     21.98 o
  -6   6  15      141.72       82.47     35.15 o
  -5   6  15      268.99      273.73     54.34 o
  -4   6  15      296.43      290.06     29.07 o
  -3   6  15      176.01      206.48     18.42 o
  -2   6  15      317.30      301.57     19.98 o
  -1   6  15     3455.23     3435.41     54.21 o
   0   6  15     5044.27     5237.84     82.63 o
   1   6  15      528.99      555.20     41.10 o
   2   6  15      191.13      162.47     17.64 o
   3   6  15      102.18      100.10     21.58 o
   4   6  15       73.65       82.37     21.77 o
   5   6  15      152.00      159.21     28.88 o
   6   6  15       41.34       38.42     22.41 o
  -7   7  15       11.95        3.29     21.64 o
  -6   7  15        7.24       14.89     20.14 o
  -5   7  15      191.59      133.22     25.37 o
  -4   7  15      498.83      544.27     75.85 o
  -3   7  15     1495.79     1510.56     43.33 o
  -2   7  15      621.44      644.31     28.37 o
  -1   7  15        4.21       15.81      9.02 o
   0   7  15      693.14      688.49     24.32 o
   1   7  15      149.06      126.25     17.08 o
   2   7  15        1.05       11.83     10.52 o
   3   7  15        3.46       11.31     10.91 o
   4   7  15        5.16       -2.76     16.19 o
   5   7  15        1.90       13.23     17.67 o
   6   7  15        1.50       21.82     21.47 o
  -7   8  15       34.31        8.84     21.87 o
  -6   8  15       96.47      114.44     27.69 o
  -5   8  15      298.39      314.00     35.07 o
  -4   8  15       99.34       73.29     20.68 o
  -3   8  15       16.20       12.59     12.00 o
  -2   8  15      696.03      718.47     31.36 o
  -1   8  15      390.68      349.59     20.21 o
   0   8  15     2066.80     2128.89     53.88 o
   1   8  15      495.19      529.98     29.16 o
   2   8  15       59.03       78.63     16.19 o
   3   8  15      224.64      216.58     21.93 o
   4   8  15       60.75       39.86     19.78 o
   5   8  15      163.20      163.43     29.52 o
  -6   9  15        3.12       -8.32     20.95 o
  -5   9  15      242.43      314.35     36.43 o
  -4   9  15      645.73      592.54     41.88 o
  -3   9  15     1165.40     1178.90     51.97 o
  -2   9  15      810.62      853.27     30.49 o
  -1   9  15      342.83      328.35     29.33 o
   0   9  15        0.35        9.02     11.24 o
   1   9  15      236.13      258.42     34.63 o
   2   9  15      554.38      548.30     31.28 o
   3   9  15      388.69      384.69     28.21 o
   4   9  15      156.50      124.78     26.57 o
   5   9  15        0.29        5.77     18.76 o
  -6  10  15        1.47       11.45     22.33 o
  -5  10  15       35.43        9.63     20.49 o
  -4  10  15       30.46       19.49     20.65 o
  -3  10  15        3.91        9.67     16.26 o
  -2  10  15      102.26       96.34     27.61 o
  -1  10  15        0.35       11.34     10.65 o
   0  10  15      260.49      215.52     23.36 o
   1  10  15       27.58       20.62     13.98 o
   2  10  15        0.29       13.29     12.97 o
   3  10  15       35.97       25.75     15.31 o
   4  10  15        1.03        1.23     31.13 o
  -5  11  15       73.05       92.85     28.44 o
  -4  11  15       25.78       35.03     22.32 o
  -3  11  15       16.94        5.56     16.49 o
  -2  11  15       47.81       42.26     15.69 o
  -1  11  15       14.46       32.46     13.09 o
   0  11  15       92.51      100.42     18.67 o
   1  11  15       31.87       17.19     14.63 o
   2  11  15        0.95       10.41     18.02 o
   3  11  15        4.68        6.63     14.66 o
   4  11  15       40.20       62.03     24.64 o
  -4  12  15       23.65       12.24     22.00 o
  -3  12  15       39.71       31.22     16.59 o
  -2  12  15      239.03      209.25     21.70 o
  -1  12  15      404.89      431.80     39.10 o
   0  12  15      566.49      599.76     40.32 o
   1  12  15      484.29      497.60     34.05 o
   2  12  15        8.93       30.92     30.46 o
   3  12  15       13.78       10.13     17.13 o
  -3  13  15        0.78       -0.96     15.95 o
  -2  13  15       13.97       15.56     16.17 o
  -1  13  15       22.93       15.64     16.65 o
   0  13  15       15.00       22.13     17.23 o
   1  13  15       42.38       21.86     17.30 o
  -8   0  16      109.73       73.95     30.87 o
  -7   0  16      261.58      296.48     45.73 o
  -6   0  16     2276.38     2667.24    112.33 o
  -5   0  16      124.39      108.61     29.05 o
  -4   0  16      223.69      243.84     32.69 o
  -3   0  16      194.16      166.86     26.17 o
  -2   0  16       52.44       21.24     12.44 o
  -1   0  16      373.76      499.90     23.62 o
   0   0  16     4928.95     4759.24    106.33 o
   1   0  16        3.81       11.83     13.88 o
   2   0  16     2747.73     2695.76     89.72 o
   3   0  16     1617.45     1625.31     53.75 o
   4   0  16      608.42      598.56     36.76 o
   5   0  16      763.73      905.84     47.21 o
   6   0  16       99.81      123.51     30.22 o
   7   0  16       12.90       57.41     38.23 o
  -8   1  16        6.13       11.77     13.56 o
  -7   1  16       54.04       31.28     19.06 o
  -6   1  16      619.23      605.18     40.20 o
  -5   1  16     2496.61     2461.81     58.63 o
  -4   1  16      588.87      611.07     33.81 o
  -3   1  16       12.48       20.96     10.80 o
  -2   1  16      209.59      227.49     21.20 o
  -1   1  16      193.08      242.09     12.48 o
   0   1  16      738.84      791.37     19.11 o
   1   1  16     3005.77     3136.37     45.09 o
   2   1  16      828.07      801.84     29.03 o
   3   1  16       10.50       31.84     11.36 o
   4   1  16       61.33       41.50     12.19 o
   5   1  16       72.77       59.84     16.73 o
   6   1  16       12.11       13.49     13.91 o
   7   1  16        0.52       -0.66     25.77 o
  -8   2  16       11.37       13.45     19.85 o
  -7   2  16      255.91      235.81     45.70 o
  -6   2  16       18.33       19.97     15.86 o
  -5   2  16        1.09       -6.67     11.50 o
  -4   2  16       26.75       33.25     13.91 o
  -3   2  16      456.68      413.56     21.10 o
  -2   2  16     1436.82     1634.01     38.34 o
  -1   2  16     2275.63     2678.47     41.76 o
   0   2  16      306.56      323.34     12.21 o
   1   2  16      405.63      380.30     16.99 o
   2   2  16       55.45       42.88     11.67 o
   3   2  16      478.30      459.92     29.73 o
   4   2  16       63.32       75.28     16.19 o
   5   2  16       90.25       86.38     15.64 o
   6   2  16       59.29       66.74     16.02 o
   7   2  16        5.75        2.25     25.22 o
  -8   3  16       44.17       47.08     19.00 o
  -7   3  16        3.40       15.86     19.22 o
  -6   3  16        1.30       -9.26     22.75 o
  -5   3  16        5.83      -11.91     11.91 o
  -4   3  16      660.86      696.94     44.07 o
  -3   3  16     1575.28     1641.91     40.14 o
  -2   3  16      602.23      596.25     23.89 o
  -1   3  16       54.04       68.40      7.93 o
   0   3  16     4618.76     4658.61     62.88 o
   1   3  16     4964.33     4711.27     61.47 o
   2   3  16      325.28      342.25     28.93 o
   3   3  16       11.97       -4.06      9.06 o
   4   3  16        2.23       -6.44     11.09 o
   5   3  16       14.20       23.55     15.22 o
   6   3  16      113.11      108.20     28.42 o
   7   3  16       64.30       81.99     45.73 o
  -8   4  16      202.32      241.46     29.36 o
  -7   4  16      948.66     1000.10     66.77 o
  -6   4  16      521.87      511.49     40.59 o
  -5   4  16       54.25       57.70     18.52 o
  -4   4  16       87.66      115.37     20.83 o
  -3   4  16     1169.58     1217.53     40.99 o
  -2   4  16     1798.68     1802.31     41.82 o
  -1   4  16     1837.88     1807.53     35.47 o
   0   4  16     2013.54     1823.95     46.06 o
   1   4  16      269.63      286.44     36.77 o
   2   4  16        0.56        3.50      8.03 o
   3   4  16       94.14       96.45     20.59 o
   4   4  16      115.47      139.70     25.05 o
   5   4  16      205.66      288.96     33.49 o
   6   4  16       45.50       92.66     27.19 o
  -8   5  16       13.08       25.40     24.29 o
  -7   5  16        0.46      -12.30     17.73 o
  -6   5  16       47.35       24.35     19.24 o
  -5   5  16      239.00      278.18     30.76 o
  -4   5  16       43.92       14.07     14.06 o
  -3   5  16        1.96       10.36      9.82 o
  -2   5  16      348.18      354.60     20.61 o
  -1   5  16      812.41      765.63     39.92 o
   0   5  16       58.27       57.88     12.23 o
   1   5  16      150.53      151.58     32.17 o
   2   5  16      108.44      116.93     14.93 o
   3   5  16      169.95      185.50     32.65 o
   4   5  16        7.86      -11.78     14.38 o
   5   5  16        7.88        5.72     22.56 o
   6   5  16        0.66      -12.36     19.89 o
  -7   6  16      107.48      126.75     29.59 o
  -6   6  16      183.26      161.79     28.48 o
  -5   6  16       58.79       95.48     44.71 o
  -4   6  16       59.39       42.44     22.11 o
  -3   6  16        2.56       -0.57      9.85 o
  -2   6  16      490.26      525.04     27.09 o
  -1   6  16      686.14      651.77     23.61 o
   0   6  16      492.10      498.35     37.48 o
   1   6  16      614.21      665.92     29.62 o
   2   6  16      177.86      184.73     18.66 o
   3   6  16        1.69       -7.28     13.85 o
   4   6  16      354.51      354.10     34.31 o
   5   6  16      144.31      160.12     28.15 o
   6   6  16        9.38       -5.01     20.74 o
  -7   7  16       27.01       -1.96     22.16 o
  -6   7  16       90.46       77.58     25.33 o
  -5   7  16      168.28      154.41     26.44 o
  -4   7  16      935.53     1044.85     50.00 o
  -3   7  16     2590.58     2703.13     92.03 o
  -2   7  16      404.08      347.96     39.29 o
  -1   7  16       18.18       17.91      9.62 o
   0   7  16      256.72      285.10     22.27 o
   1   7  16     1883.39     1832.81     49.17 o
   2   7  16     1405.60     1425.49     94.84 o
   3   7  16      616.27      584.82     41.07 o
   4   7  16       28.27       22.71     19.26 o
   5   7  16       14.85        0.94     19.62 o
   6   7  16       16.84       24.08     23.36 o
  -7   8  16       24.21        5.40     33.90 o
  -6   8  16        1.87       17.54     21.77 o
  -5   8  16       49.86       87.69     29.47 o
  -4   8  16      155.43      191.87     28.82 o
  -3   8  16        8.52        0.59     11.86 o
  -2   8  16      690.66      642.92     27.72 o
  -1   8  16     1372.34     1354.53     35.94 o
   0   8  16      126.02      125.69     17.59 o
   1   8  16       92.01      117.27     24.59 o
   2   8  16       30.25       28.54     13.53 o
   3   8  16       41.91       25.53     17.35 o
   4   8  16      150.21      140.93     35.69 o
   5   8  16       21.89       27.08     21.18 o
  -6   9  16        5.81       24.37     23.84 o
  -5   9  16      112.68       71.75     38.07 o
  -4   9  16      165.26      227.73     53.55 o
  -3   9  16        8.10       27.26     16.82 o
  -2   9  16        2.04       -6.41      9.54 o
  -1   9  16       91.08      105.27     15.05 o
   0   9  16       23.29       23.89     14.41 o
   1   9  16       30.71       38.48     14.43 o
   2   9  16      243.45      253.25     24.48 o
   3   9  16       15.97       17.14     13.85 o
   4   9  16        1.87       -6.51     18.08 o
   5   9  16       30.27       27.35     22.09 o
  -6  10  16      111.49      114.90     30.50 o
  -5  10  16        9.46       53.06     24.89 o
  -4  10  16      132.18      114.74     25.65 o
  -3  10  16      430.28      472.51     38.48 o
  -2  10  16      956.75      978.28     42.00 o
  -1  10  16      340.58      337.34     33.34 o
   0  10  16      113.57      140.99     20.63 o
   1  10  16      110.05       97.55     18.16 o
   2  10  16        2.78       12.44     14.40 o
   3  10  16       81.38      112.15     27.59 o
   4  10  16      151.13      196.30     32.80 o
  -5  11  16       59.01       54.94     26.34 o
  -4  11  16      112.07      107.56     27.94 o
  -3  11  16       31.66       48.52     17.21 o
  -2  11  16        0.39      -11.64     15.46 o
  -1  11  16       58.30       31.04     15.87 o
   0  11  16      195.33      230.50     25.28 o
   1  11  16      294.33      296.13     27.90 o
   2  11  16      209.89      203.97     25.25 o
   3  11  16       11.18        4.17     13.72 o
  -4  12  16       16.98       27.92     21.41 o
  -3  12  16       37.25       21.18     16.67 o
  -2  12  16       65.59       99.04     17.84 o
  -1  12  16       50.61       24.29     16.52 o
   0  12  16       50.43       30.52     17.17 o
   1  12  16        3.72       29.86     15.54 o
   2  12  16        3.13       29.07     17.39 o
  -2  13  16       59.96       25.91     17.86 o
  -1  13  16       17.61       13.68     16.37 o
   0  13  16       60.61       22.78     18.42 o
   1  13  16       96.70       77.27     24.35 o
  -8   1  17        6.81       11.77     14.16 o
  -7   1  17      262.61      287.46    124.08 o
  -6   1  17      695.93      573.85     40.17 o
  -5   1  17      234.03      250.95     22.27 o
  -4   1  17      532.41      674.10    110.77 o
  -3   1  17      653.76      648.72     31.70 o
  -2   1  17     1360.29     1458.71     43.83 o
  -1   1  17      322.04      364.52     15.88 o
   0   1  17      122.94      110.73     11.66 o
   1   1  17     1351.68     1331.49     50.67 o
   2   1  17     1087.02     1079.60     34.61 o
   3   1  17      118.17      120.05     16.24 o
   4   1  17       53.93       46.65     12.69 o
   5   1  17      236.33      305.46     30.62 o
   6   1  17        0.51       12.48     14.43 o
  -8   2  17       68.39       92.93     26.38 o
  -7   2  17      815.25      774.41     49.96 o
  -6   2  17      250.75      216.67     35.00 o
  -5   2  17       11.47        9.05     15.38 o
  -4   2  17     2339.38     2473.64     69.62 o
  -3   2  17     1055.10     1227.40     35.41 o
  -2   2  17     4849.79     4786.78    107.05 o
  -1   2  17      373.03      375.95     15.92 o
   0   2  17       76.41       93.28      8.44 o
   1   2  17     1602.58     1644.78     32.33 o
   2   2  17     1514.66     1576.95     41.45 o
   3   2  17     1281.98     1290.23     41.70 o
   4   2  17      765.59      837.60     42.82 o
   5   2  17       42.23       51.47     13.56 o
   6   2  17        0.28        6.83     14.60 o
  -8   3  17        2.51       -1.00     21.13 o
  -7   3  17      155.19      109.52     38.49 o
  -6   3  17      415.39      491.82     69.40 o
  -5   3  17      682.96      689.87     61.28 o
  -4   3  17      132.32      157.51     23.02 o
  -3   3  17       29.78       22.62      9.54 o
  -2   3  17       22.39       20.31      9.37 o
  -1   3  17      328.28      287.10     12.77 o
   0   3  17     1116.00     1073.57     38.11 o
   1   3  17     2031.70     2032.61     37.42 o
   2   3  17       17.43       14.72     10.64 o
   3   3  17      238.59      244.26     20.97 o
   4   3  17        1.18      -10.61     15.29 o
   5   3  17        1.57      -11.78     16.56 o
   6   3  17       12.57       -2.15     16.17 o
  -8   4  17       41.05       44.55     25.83 o
  -7   4  17       34.53       62.74     33.83 o
  -6   4  17        3.65       -6.19     20.78 o
  -5   4  17        1.55        2.69     13.85 o
  -4   4  17      979.70     1067.73     50.47 o
  -3   4  17      929.29     1044.65     33.62 o
  -2   4  17     2530.32     2418.42     50.42 o
  -1   4  17      845.39      938.81     25.73 o
   0   4  17      258.20      243.84     18.18 o
   1   4  17        6.61        2.89      8.80 o
   2   4  17        0.95       -9.60     11.83 o
   3   4  17      368.22      366.37     48.24 o
   4   4  17       57.63       41.53     20.22 o
   5   4  17       27.83       17.76     20.78 o
   6   4  17        0.11       10.74     21.92 o
  -7   5  17       88.98       85.79     25.44 o
  -6   5  17      536.26      534.23     70.35 o
  -5   5  17       96.11      112.61     23.07 o
  -4   5  17       50.43       78.87     19.34 o
  -3   5  17      348.22      328.68     27.72 o
  -2   5  17       22.22       16.52      9.55 o
  -1   5  17     2627.88     2511.30     45.10 o
   0   5  17     2947.67     2845.63     57.92 o
   1   5  17     2362.39     2373.82     53.58 o
   2   5  17      261.08      251.86     27.53 o
   3   5  17       41.27       62.78     20.00 o
   4   5  17       13.50        7.92     17.11 o
   5   5  17      302.24      282.44     58.17 o
   6   5  17       54.16       38.99     25.28 o
  -7   6  17       30.57       63.46     25.43 o
  -6   6  17        0.59       25.94     20.89 o
  -5   6  17       49.71       69.52     32.77 o
  -4   6  17       11.22        2.07     13.71 o
  -3   6  17      553.13      554.77     27.52 o
  -2   6  17     2186.39     2186.21     50.66 o
  -1   6  17     1031.67     1122.17     30.80 o
   0   6  17      806.76      873.21     33.24 o
   1   6  17      377.52      348.99     31.10 o
   2   6  17      280.32      327.76     23.61 o
   3   6  17       37.60       51.36     20.36 o
   4   6  17        4.63        5.16     18.55 o
   5   6  17       26.05       50.84     23.05 o
   6   6  17        0.02       -9.37     21.80 o
  -7   7  17        1.11      -13.57     20.33 o
  -6   7  17       21.93       -3.63     19.79 o
  -5   7  17        5.15      -14.59     14.59 o
  -4   7  17        3.92        3.60     15.50 o
  -3   7  17      127.89      121.66     17.34 o
  -2   7  17       22.33       14.36     14.67 o
  -1   7  17        1.92       -3.30      8.79 o
   0   7  17      299.57      353.15     43.12 o
   1   7  17      379.38      331.69     24.56 o
   2   7  17      173.57      133.63     24.99 o
   3   7  17       94.15       83.11     22.59 o
   4   7  17        0.03      -16.35     16.35 o
   5   7  17       20.79       26.95     22.52 o
  -6   8  17      194.53      245.51     36.43 o
  -5   8  17        1.01        7.37     18.69 o
  -4   8  17      122.87      147.90     26.24 o
  -3   8  17      290.86      381.03     33.59 o
  -2   8  17       45.69       34.78     12.40 o
  -1   8  17       39.34       37.97     10.75 o
   0   8  17       85.07      109.09     18.06 o
   1   8  17      129.37      120.13     23.98 o
   2   8  17      862.31      860.51     37.16 o
   3   8  17      180.69      132.22     25.65 o
   4   8  17       22.27       27.98     20.66 o
   5   8  17       56.67       57.78     24.53 o
  -6   9  17       84.97      128.45     31.88 o
  -5   9  17      233.68      267.47     36.17 o
  -4   9  17       97.85       82.69     22.74 o
  -3   9  17        0.35       -4.80     14.70 o
  -2   9  17       86.41       82.62     13.96 o
  -1   9  17       25.28       28.95     19.80 o
   0   9  17      955.52     1080.67     41.55 o
   1   9  17     1670.69     1741.91     52.63 o
   2   9  17      286.18      292.53     26.07 o
   3   9  17        3.42       -0.12     17.19 o
   4   9  17        4.18       17.55     20.67 o
  -5  10  17       21.63        3.84     22.07 o
  -4  10  17        1.63       15.85     19.95 o
  -3  10  17        2.43        9.34     17.46 o
  -2  10  17      319.75      312.66     22.39 o
  -1  10  17       23.18       17.30     14.53 o
   0  10  17       21.08       29.93     13.94 o
   1  10  17       19.42       37.02     15.49 o
   2  10  17      170.10      176.45     23.69 o
   3  10  17       31.29       27.53     20.77 o
   4  10  17        3.31       -9.89     20.59 o
  -4  11  17       61.68       96.70     26.75 o
  -3  11  17       12.52       13.92     14.99 o
  -2  11  17      180.69      134.33     18.40 o
  -1  11  17       81.31      107.02     27.82 o
   0  11  17       23.75       -5.89     14.02 o
   1  11  17       87.43       65.28     18.54 o
   2  11  17       90.69       74.32     19.49 o
   3  11  17        0.60        5.20     21.62 o
  -3  12  17      369.52      302.89     29.04 o
  -2  12  17      437.14      389.71     30.96 o
  -1  12  17       70.67       57.78     18.24 o
   0  12  17        0.73       -0.39     15.49 o
   1  12  17        2.64       11.15     15.85 o
   2  12  17       31.96       43.27     17.99 o
  -1  13  17      262.16      246.00     32.97 o
   0  13  17      171.66      132.16     24.93 o
  -8   0  18       11.15        8.57     21.54 o
  -7   0  18       56.55       38.07     27.99 o
  -6   0  18      967.62     1011.62     71.67 o
  -5   0  18     3139.57     3295.69    123.17 o
  -4   0  18     1117.95     1097.93     62.95 o
  -3   0  18     6621.60     6177.35    159.20 o
  -2   0  18      990.44      979.01     50.89 o
  -1   0  18     1075.95     1118.27     36.50 o
   0   0  18       20.86       29.36      9.33 o
   1   0  18     4404.27     4427.45    121.58 o
   2   0  18    11508.51    11588.29    248.39 o
   3   0  18      732.94      785.85     40.47 o
   4   0  18       76.03       71.86     20.46 o
   5   0  18        0.57      -11.79     15.58 o
   6   0  18       13.20        7.66     20.67 o
  -8   1  18        1.01        1.35     17.25 o
  -7   1  18      114.98      122.93     27.43 o
  -6   1  18     1993.58     1837.44     66.52 o
  -5   1  18     1117.24     1103.37     40.25 o
  -4   1  18        0.16       -3.59     10.96 o
  -3   1  18      325.73      311.66     24.80 o
  -2   1  18      591.83      562.87     34.55 o
  -1   1  18      873.52      916.16     23.26 o
   0   1  18      630.88      639.02     22.37 o
   1   1  18     1584.18     1590.89     40.23 o
   2   1  18       43.23       17.20     11.53 o
   3   1  18      159.65      147.29     17.57 o
   4   1  18       76.93       56.87     13.53 o
   5   1  18        3.78        4.02     12.52 o
   6   1  18        0.65        1.15     14.88 o
  -8   2  18        0.30      -13.47     18.94 o
  -7   2  18       10.19       -9.36     15.05 o
  -6   2  18      169.14      139.90     25.18 o
  -5   2  18      303.15      227.95     28.21 o
  -4   2  18      397.81      390.01     30.27 o
  -3   2  18       31.11       24.65     10.11 o
  -2   2  18      188.63      217.35     24.13 o
  -1   2  18       38.23       46.88      7.69 o
   0   2  18       28.54       31.63      8.04 o
   1   2  18      805.92      855.82     29.67 o
   2   2  18      407.58      425.30     23.63 o
   3   2  18       63.86       66.37     14.78 o
   4   2  18        1.02       -9.92     12.32 o
   5   2  18        0.21       -1.28     11.83 o
   6   2  18        8.63       15.35     14.79 o
  -8   3  18      116.48      119.51     30.72 o
  -7   3  18       77.16       76.18     23.94 o
  -6   3  18      255.96      292.16     47.33 o
  -5   3  18      227.55      227.44     33.07 o
  -4   3  18       71.60       90.71     18.72 o
  -3   3  18      460.94      456.41     34.36 o
  -2   3  18     1166.84     1215.80     63.68 o
  -1   3  18     1988.57     1992.74     32.60 o
   0   3  18     2172.54     2208.66     64.17 o
   1   3  18      896.28      894.98     42.32 o
   2   3  18        0.33      -10.11     14.79 o
   3   3  18      473.14      424.60     34.06 o
   4   3  18       20.57       20.98     17.46 o
   5   3  18      145.81      157.58     42.44 o
   6   3  18      166.13      211.72     29.10 o
  -7   4  18       66.04       47.92     55.44 o
  -6   4  18        1.79        8.91     16.45 o
  -5   4  18      141.58      139.71     24.97 o
  -4   4  18      681.14      796.97     42.31 o
  -3   4  18     2206.70     2219.08     64.14 o
  -2   4  18     1506.15     1482.77     39.18 o
  -1   4  18       98.77       84.15     10.67 o
   0   4  18      431.57      410.02     22.58 o
   1   4  18      312.40      350.68     45.88 o
   2   4  18      991.66     1131.32     48.33 o
   3   4  18       14.38       21.70     16.40 o
   4   4  18       39.24       16.38     26.36 o
   5   4  18       36.10       73.53     23.20 o
   6   4  18       15.29      -12.03     21.81 o
  -7   5  18        4.60       28.54     23.01 o
  -6   5  18        3.33       33.36     21.84 o
  -5   5  18        1.47       -0.54     15.26 o
  -4   5  18      221.24      270.16     50.66 o
  -3   5  18       45.12       42.31     12.24 o
  -2   5  18       34.87       62.71     12.55 o
  -1   5  18      587.30      552.14     21.86 o
   0   5  18      260.55      195.92     22.75 o
   1   5  18       42.35       37.37     12.03 o
   2   5  18        0.67       -4.35     14.48 o
   3   5  18        2.25       -7.93     15.07 o
   4   5  18      105.72      134.94     25.68 o
   5   5  18       58.16       56.44     23.84 o
   6   5  18       30.92       17.23     23.62 o
  -7   6  18        0.67       14.08     21.53 o
  -6   6  18        8.41       49.48     21.93 o
  -5   6  18       32.07       41.31     18.81 o
  -4   6  18        7.69       -6.21     12.91 o
  -3   6  18      182.11      152.41     17.85 o
  -2   6  18       47.34       45.22     13.49 o
  -1   6  18       23.47       24.52      9.89 o
   0   6  18        7.65       15.81     10.62 o
   1   6  18     2479.33     2489.68     64.56 o
   2   6  18      491.90      450.07     35.84 o
   3   6  18      364.95      303.75     33.81 o
   4   6  18       67.74       38.86     22.15 o
   5   6  18       16.74        3.43     20.24 o
  -7   7  18      143.19      140.49     33.78 o
  -6   7  18      486.67      488.92     44.03 o
  -5   7  18      104.86       64.76     22.49 o
  -4   7  18       33.42       14.24     17.31 o
  -3   7  18       10.36        5.89     10.52 o
  -2   7  18     1004.86     1045.63     40.11 o
  -1   7  18      386.07      413.47     26.21 o
   0   7  18      240.19      191.31     20.31 o
   1   7  18       86.42       95.20     17.62 o
   2   7  18       39.91       49.80     19.97 o
   3   7  18      213.56      188.26     29.44 o
   4   7  18      186.92      170.66     31.29 o
   5   7  18      163.52      162.37     32.20 o
  -6   8  18       49.62       58.38     24.83 o
  -5   8  18      165.80      163.97     32.84 o
  -4   8  18        8.68       19.76     25.64 o
  -3   8  18       52.25       35.11     18.53 o
  -2   8  18       18.71       21.50     11.36 o
  -1   8  18      173.17      187.14     20.24 o
   0   8  18      215.47      184.20     26.71 o
   1   8  18      534.59      606.09     43.17 o
   2   8  18      249.71      246.71     28.49 o
   3   8  18      121.86      111.71     26.46 o
   4   8  18       50.07       55.09     22.70 o
   5   8  18       16.42        9.13     21.84 o
  -6   9  18       21.93       -2.42     22.96 o
  -5   9  18      195.59      163.51     30.63 o
  -4   9  18        6.13        7.88     16.96 o
  -3   9  18      241.67      193.12     28.15 o
  -2   9  18      776.92      746.82     43.69 o
  -1   9  18     1167.72     1145.56     42.98 o
   0   9  18       10.64        9.82     13.03 o
   1   9  18       33.93       39.24     15.56 o
   2   9  18       77.11       69.46     17.26 o
   3   9  18       12.29       21.28     31.06 o
   4   9  18       40.20       51.73     24.69 o
  -5  10  18       17.63        9.19     21.83 o
  -4  10  18       94.57       79.94     24.78 o
  -3  10  18      360.11      431.45     38.37 o
  -2  10  18      234.31      230.05     20.74 o
  -1  10  18       27.55       22.33     15.74 o
   0  10  18       93.01       98.20     19.26 o
   1  10  18      237.63      248.10     26.10 o
   2  10  18      232.92      231.50     25.39 o
   3  10  18      257.64      191.62     31.56 o
  -4  11  18        3.80        5.43     19.53 o
  -3  11  18        1.80        6.84     14.72 o
  -2  11  18       96.88      104.58     20.05 o
  -1  11  18      199.22      197.12     23.93 o
   0  11  18      144.64      130.53     39.70 o
   1  11  18       44.75       45.98     17.19 o
   2  11  18       23.36       48.77     17.40 o
   3  11  18       80.38      136.91     31.81 o
  -3  12  18      161.39      151.73     24.21 o
  -2  12  18       54.16       51.56     18.75 o
  -1  12  18        5.53       10.50     15.76 o
   0  12  18        0.23       15.90     15.81 o
   1  12  18       37.93       53.40     18.48 o
  -8   1  19       24.95       40.97     20.52 o
  -7   1  19       85.68       64.79     23.20 o
  -6   1  19      218.57      222.70     29.53 o
  -5   1  19        3.63       -3.67     11.04 o
  -4   1  19       15.86       21.01     13.50 o
  -3   1  19      618.44      697.98     46.80 o
  -2   1  19     3396.54     1819.32   1686.79 o
  -1   1  19     2062.46     1951.88     44.01 o
   0   1  19      116.82      104.69     11.99 o
   1   1  19        0.40        4.19     10.31 o
   2   1  19       34.44       38.82     13.12 o
   3   1  19       83.86      100.06     22.74 o
   4   1  19       84.01      103.79     16.42 o
   5   1  19       13.22       10.06     13.91 o
   6   1  19       12.65       29.87     16.80 o
  -8   2  19        0.11      -13.49     18.14 o
  -7   2  19      120.99      164.82     29.02 o
  -6   2  19      372.72      372.29     43.65 o
  -5   2  19     3415.73     3454.39     92.33 o
  -4   2  19      637.08      676.73     38.91 o
  -3   2  19      810.04      945.56     42.48 o
  -2   2  19      174.80      167.65     16.20 o
  -1   2  19     1447.74     1511.09     28.71 o
   0   2  19     2676.68     2788.40     46.02 o
   1   2  19     2679.26     2625.31     54.48 o
   2   2  19      853.00      914.14     33.40 o
   3   2  19      223.64      262.23     37.53 o
   4   2  19        0.10       -7.38     13.34 o
   5   2  19       54.96       31.59     16.82 o
   6   2  19      141.04      142.58     23.94 o
  -7   3  19       38.42       15.03     19.45 o
  -6   3  19      359.24      353.66     35.74 o
  -5   3  19      105.36       96.98     21.62 o
  -4   3  19       55.49       59.13     18.01 o
  -3   3  19       34.90       38.93     11.36 o
  -2   3  19      565.75      529.84     24.92 o
  -1   3  19     1641.76     1716.17     49.02 o
   0   3  19      730.31      770.79     28.77 o
   1   3  19      112.15      107.20     20.86 o
   2   3  19       44.03       76.68     23.93 o
   3   3  19      194.91      192.03     31.67 o
   4   3  19        0.29       -5.66     16.75 o
   5   3  19       28.36       21.85     30.87 o
   6   3  19        1.12       -6.24     16.29 o
  -7   4  19        4.17      -13.10     21.20 o
  -6   4  19      361.87      406.63     43.84 o
  -5   4  19       15.03       -0.01     15.90 o
  -4   4  19        1.93        0.87     13.65 o
  -3   4  19       85.71      106.78     15.30 o
  -2   4  19       45.24       27.51     19.03 o
  -1   4  19      105.43      115.07     15.42 o
   0   4  19        5.36       -5.60      9.20 o
   1   4  19       13.38       29.08     16.21 o
   2   4  19      939.79      848.11     43.61 o
   3   4  19      176.74      150.87     25.97 o
   4   4  19        1.23        6.05     17.76 o
   5   4  19       51.40       61.80     24.08 o
   6   4  19       22.80        5.03     33.11 o
  -7   5  19      118.27      114.14     30.21 o
  -6   5  19      146.66      208.66     31.17 o
  -5   5  19       33.94       30.59     18.15 o
  -4   5  19      105.29      149.14     25.17 o
  -3   5  19      928.69      906.96     37.99 o
  -2   5  19     1769.86     1888.26     47.01 o
  -1   5  19     1118.27     1085.28     37.37 o
   0   5  19      504.42      553.53     44.94 o
   1   5  19       13.52       10.49     10.23 o
   2   5  19     1056.09     1089.59     50.64 o
   3   5  19      369.61      330.28     33.27 o
   4   5  19      379.80      326.36     35.84 o
   5   5  19       85.37       53.33     24.12 o
  -7   6  19        0.32        7.34     21.39 o
  -6   6  19       77.65       58.63     23.37 o
  -5   6  19      153.89      195.31     39.63 o
  -4   6  19        9.54        6.82     15.42 o
  -3   6  19       12.37       11.50     11.67 o
  -2   6  19      631.31      607.09     25.56 o
  -1   6  19        1.02        3.70     10.64 o
   0   6  19       27.66       22.02     11.99 o
   1   6  19      748.82      692.37     47.44 o
   2   6  19     1154.93     1025.54     50.63 o
   3   6  19        0.31       16.26     18.69 o
   4   6  19       35.59       17.26     22.07 o
   5   6  19        0.42      -18.80     20.17 o
  -6   7  19        2.95      -17.20     17.20 o
  -5   7  19        0.31       -1.83     16.75 o
  -4   7  19        1.17        4.16     14.74 o
  -3   7  19       29.30        7.56     14.86 o
  -2   7  19        0.44       -7.70     10.05 o
  -1   7  19      354.11      335.55     38.31 o
   0   7  19       49.30       63.20     15.73 o
   1   7  19      239.77      218.19     22.12 o
   2   7  19        8.38       17.41     18.60 o
   3   7  19       21.79        3.69     18.14 o
   4   7  19        3.94       17.56     19.92 o
   5   7  19       39.36       43.38     39.93 o
  -6   8  19      306.70      298.41     39.18 o
  -5   8  19      570.69      548.23     95.00 o
  -4   8  19      484.69      538.73     62.23 o
  -3   8  19       41.60       17.11     16.04 o
  -2   8  19      230.52      227.88     19.23 o
  -1   8  19      116.71      101.06     18.26 o
   0   8  19      296.45      287.86     26.33 o
   1   8  19      174.28      194.99     22.84 o
   2   8  19      328.16      302.86     35.32 o
   3   8  19       24.77       33.16     20.89 o
   4   8  19       30.83       16.73     23.96 o
  -5   9  19       54.34       43.45     30.45 o
  -4   9  19       57.01       76.34     23.59 o
  -3   9  19        3.57        6.52     17.44 o
  -2   9  19        5.67       -4.53     12.43 o
  -1   9  19       65.59       84.26     17.79 o
   0   9  19       21.93       35.30     15.02 o
   1   9  19       51.32       44.85     15.98 o
   2   9  19      566.99      594.45     45.46 o
   3   9  19      220.03      217.81     33.40 o
   4   9  19       14.46        6.64     21.69 o
  -5  10  19       19.56      -10.68     21.28 o
  -4  10  19       18.44       -0.10     19.82 o
  -3  10  19        6.57        2.53     14.01 o
  -2  10  19       15.71        4.12     14.44 o
  -1  10  19       69.45       48.33     16.84 o
   0  10  19      245.67      256.05     26.29 o
   1  10  19       78.33       67.35     18.12 o
   2  10  19       18.40       25.27     20.86 o
   3  10  19       57.91       81.39     27.20 o
  -4  11  19        0.28        9.54     21.76 o
  -3  11  19      510.56      473.50     33.08 o
  -2  11  19      864.04      771.04     39.47 o
  -1  11  19      196.72      165.57     24.10 o
   0  11  19       38.61       14.95     16.29 o
   1  11  19        0.22       -9.88     14.31 o
   2  11  19       22.95       23.29     16.36 o
  -2  12  19        6.28       20.93     18.74 o
  -1  12  19       45.66       49.68     19.45 o
   0  12  19       92.07       61.51     19.43 o
  -7   0  20       75.40       30.11     24.73 o
  -6   0  20     1288.75     1444.39     87.15 o
  -5   0  20      929.98     1102.26     71.22 o
  -4   0  20      782.43      761.56     55.14 o
  -3   0  20      364.01      410.70     39.14 o
  -1   0  20     3727.60     3592.60     73.85 o
   0   0  20     1975.90     2157.41     80.77 o
   1   0  20     2231.75     2205.19     84.64 o
   2   0  20       10.14       15.93     22.07 o
   3   0  20      274.18      264.73     36.97 o
   4   0  20       94.78       97.40     23.41 o
   5   0  20       10.82       28.80     20.48 o
   6   0  20       81.15      124.55     31.75 o
  -7   1  20        0.86       12.03     16.97 o
  -6   1  20       10.82       22.78     20.82 o
  -5   1  20      108.68       56.55     17.69 o
  -4   1  20        3.30        3.15     12.60 o
  -3   1  20        4.61        9.87     11.61 o
  -2   1  20      728.15      525.78    403.99 o
  -1   1  20        0.84        2.70      7.09 o
   0   1  20      334.39      362.82     21.57 o
   1   1  20     3485.59     3725.35     76.03 o
   2   1  20     2410.20     2429.76     55.53 o
   3   1  20      164.65      164.57     20.08 o
   4   1  20       28.31       36.40     12.97 o
   5   1  20       42.42       59.72     15.66 o
   6   1  20        0.03       -2.26     16.23 o
  -7   2  20        4.43      -10.42     20.33 o
  -6   2  20        9.95       -1.22     16.17 o
  -5   2  20      681.22      754.90     44.60 o
  -4   2  20      155.73      153.22     23.37 o
  -3   2  20      133.12      133.43     16.19 o
  -2   2  20      331.39      361.11     28.48 o
  -1   2  20      292.81      335.84     17.19 o
   0   2  20      265.01      249.83     20.95 o
   1   2  20       84.10       92.31     15.11 o
   2   2  20      134.91      151.93     17.61 o
   3   2  20       80.28       83.80     21.62 o
   4   2  20       98.17      101.16     24.36 o
   5   2  20        0.08        1.62     15.51 o
   6   2  20        0.19       -0.67     17.68 o
  -7   3  20       14.20        8.87     17.81 o
  -6   3  20        8.63       34.35     18.37 o
  -5   3  20      924.40      971.25     62.80 o
  -4   3  20     2288.01     2243.34     70.04 o
  -3   3  20      645.68      646.95     28.71 o
  -2   3  20      706.51      728.02     30.34 o
  -1   3  20      435.82      537.46     34.05 o
   0   3  20      581.77      543.91     25.49 o
   1   3  20      773.12      737.19     43.04 o
   2   3  20     1277.19     1237.06     52.02 o
   3   3  20     1822.46     1819.44     66.80 o
   4   3  20       53.04       45.67     21.25 o
   5   3  20        7.16        2.20     20.72 o
  -7   4  20        4.38       28.25     23.02 o
  -6   4  20      153.51      157.64     28.82 o
  -5   4  20      409.62      382.52     44.63 o
  -4   4  20        4.34        9.69     15.37 o
  -3   4  20       89.09       60.05     13.33 o
  -2   4  20      170.30      177.44     17.54 o
  -1   4  20     2831.37     2748.60     58.92 o
   0   4  20      242.93      224.44     19.26 o
   1   4  20      211.20      197.11     26.26 o
   2   4  20       20.23       -0.65     15.77 o
   3   4  20       59.55       46.76     22.53 o
   4   4  20      228.53      173.92     29.85 o
   5   4  20       88.06       67.25     25.21 o
  -7   5  20        1.42       13.07     20.83 o
  -6   5  20        2.15       -0.88     18.45 o
  -5   5  20        9.80       21.52     18.19 o
  -4   5  20      453.40      406.27     35.53 o
  -3   5  20        9.60       -7.83      9.92 o
  -2   5  20       59.24       31.61     10.83 o
  -1   5  20       11.89        9.72     11.53 o
   0   5  20        7.02       14.22     11.57 o
   1   5  20       48.02        5.28     15.91 o
   2   5  20       90.13       45.81     19.76 o
   3   5  20      171.08      226.87     30.83 o
   4   5  20       94.90       61.67     23.02 o
   5   5  20        0.93       -6.66     19.40 o
  -7   6  20      226.34      214.15     34.92 o
  -6   6  20      442.80      417.65     42.07 o
  -5   6  20     1280.38     1406.56    118.74 o
  -4   6  20      928.09      905.86     48.80 o
  -3   6  20      436.03      423.15     26.79 o
  -2   6  20      230.10      256.92     23.46 o
  -1   6  20       27.32       17.97     13.43 o
   0   6  20      831.42      877.80     47.19 o
   1   6  20       94.33      106.41     23.36 o
   2   6  20        3.47        1.93     17.47 o
   3   6  20        3.78       -6.21     17.72 o
   4   6  20        5.59        7.34     20.13 o
   5   6  20        0.53        0.26     21.26 o
  -6   7  20       25.83       18.71     22.94 o
  -5   7  20      228.96      212.97     31.78 o
  -4   7  20      135.98      138.19     34.47 o
  -3   7  20      596.61      721.15     61.13 o
  -2   7  20      834.86      869.42     89.87 o
  -1   7  20      338.08      322.67     33.71 o
   0   7  20      204.00      243.24     22.85 o
   1   7  20       79.64       32.77     19.57 o
   2   7  20      326.85      354.39     50.44 o
   3   7  20      309.13      250.93     33.62 o
   4   7  20       29.66       33.79     23.24 o
  -6   8  20      127.86      135.12     31.48 o
  -5   8  20      260.99      208.64     33.06 o
  -4   8  20        0.73       -2.19     17.80 o
  -3   8  20        7.61       12.44     28.75 o
  -2   8  20        7.96      -11.46     11.46 o
  -1   8  20       13.73       19.11     14.80 o
   0   8  20       48.83       30.65     15.59 o
   1   8  20      263.32      265.95     33.12 o
   2   8  20       94.93      100.43     39.02 o
   3   8  20       30.82       29.75     26.81 o
   4   8  20        0.60       -0.34     21.29 o
  -5   9  20       10.39        0.95     20.43 o
  -4   9  20       13.11        7.18     20.48 o
  -3   9  20       48.07       41.58     19.15 o
  -2   9  20      303.66      272.77     29.08 o
  -1   9  20      163.25      133.66     20.95 o
   0   9  20        3.95       -1.92     13.56 o
   1   9  20       38.39       34.77     15.76 o
   2   9  20       55.07       39.46     22.18 o
   3   9  20       58.10       69.44     25.62 o
  -4  10  20      145.66      150.57     31.40 o
  -3  10  20       78.12       67.09     18.87 o
  -2  10  20       26.58       49.81     17.72 o
  -1  10  20      137.07       87.34     21.66 o
   0  10  20      290.30      311.55     28.41 o
   1  10  20       24.83       25.34     17.29 o
   2  10  20       30.65       41.46     23.89 o
  -3  11  20       91.50       79.72     23.77 o
  -2  11  20       84.80       84.04     20.22 o
  -1  11  20       78.44       65.17     19.28 o
   0  11  20       19.95       29.77     17.21 o
   1  11  20      109.21      114.82     22.05 o
  -7   1  21        2.37       -4.29     16.71 o
  -6   1  21       77.18       81.79     21.43 o
  -5   1  21      557.35      532.08     38.18 o
  -4   1  21      621.45      675.50     38.42 o
  -3   1  21       93.94      129.24     15.76 o
  -2   1  21      158.09      230.10     37.13 o
  -1   1  21       17.78       36.94     10.41 o
   0   1  21     1805.27     1754.15     44.46 o
   1   1  21     1013.61      972.75     34.98 o
   2   1  21      973.46      982.26     36.76 o
   3   1  21      589.26      587.81     31.47 o
   4   1  21      124.10      116.52     17.87 o
   5   1  21        7.74       -3.24     15.70 o
  -7   2  21       75.96      120.71     49.87 o
  -6   2  21      118.02      103.56     43.19 o
  -5   2  21       77.76       74.97     21.26 o
  -4   2  21       47.69       38.81     24.69 o
  -3   2  21       59.69       51.30     13.12 o
  -2   2  21      769.72      885.71     27.44 o
  -1   2  21     1989.10     2134.40     49.88 o
   0   2  21      675.97      618.53     57.38 o
   1   2  21       93.62       99.49     20.65 o
   2   2  21      422.01      418.58     41.71 o
   3   2  21     1463.77     1445.79     59.44 o
   4   2  21      136.96       88.44     23.89 o
   5   2  21      147.63      140.61     25.03 o
  -7   3  21       14.20       24.32     22.94 o
  -6   3  21        6.38       -1.27     17.01 o
  -5   3  21       84.51       86.09     22.60 o
  -4   3  21       15.17        4.18     16.80 o
  -3   3  21      121.06      121.15     16.77 o
  -2   3  21       30.31       41.22     13.26 o
  -1   3  21      415.37      425.55     24.47 o
   0   3  21     2196.02     2208.75     67.81 o
   1   3  21      276.15      283.29     29.34 o
   2   3  21      846.69      806.59     44.41 o
   3   3  21       85.58       56.95     28.06 o
   4   3  21        0.51       11.29     18.94 o
   5   3  21        0.59       -9.58     22.72 o
  -7   4  21       29.09       40.30     37.39 o
  -6   4  21      337.07      283.93     72.70 o
  -5   4  21      158.54      149.02     27.06 o
  -4   4  21       10.93        8.64     15.73 o
  -3   4  21      179.23      187.99     19.92 o
  -2   4  21      196.04      201.60     22.60 o
  -1   4  21      739.85      758.54     30.94 o
   0   4  21        8.47       19.02     16.87 o
   1   4  21        6.81       12.92     15.88 o
   2   4  21        2.62       -3.46     15.87 o
   3   4  21        1.27       -3.88     17.51 o
   4   4  21       91.65       63.73     24.91 o
   5   4  21       31.74       30.73     23.82 o
  -7   5  21        2.06       21.24     20.62 o
  -6   5  21      106.08       57.00     37.09 o
  -5   5  21     1304.00     1397.77     62.75 o
  -4   5  21     3064.78     3090.01    158.71 o
  -3   5  21      694.87      743.36     33.35 o
  -2   5  21       39.78       26.62     15.25 o
  -1   5  21        2.16       18.43     15.28 o
   0   5  21       17.25       12.57     11.75 o
   1   5  21      310.29      394.29     35.18 o
   2   5  21      164.45      182.09     36.94 o
   3   5  21      255.69      228.57     31.62 o
   4   5  21        7.85       -3.89     19.19 o
   5   5  21        1.47       21.49     22.66 o
  -6   6  21      208.00      154.69     30.25 o
  -5   6  21      406.42      499.84     41.32 o
  -4   6  21       39.10       51.93     20.43 o
  -3   6  21     1177.53     1247.75     52.28 o
  -2   6  21       88.90       61.52     14.99 o
  -1   6  21       76.16       46.06     26.73 o
   0   6  21       10.35        1.74     10.52 o
   1   6  21       98.44      111.25     25.54 o
   2   6  21       29.17       16.62     18.15 o
   3   6  21      444.50      510.58     42.31 o
   4   6  21      123.25      136.67     30.91 o
  -6   7  21       29.10       45.85     24.48 o
  -5   7  21       18.57       18.63     19.33 o
  -4   7  21      204.00      221.23     30.28 o
  -3   7  21       30.80       31.64     17.33 o
  -2   7  21        5.75        6.30     12.31 o
  -1   7  21       19.93       22.57     13.88 o
   0   7  21      114.72       96.57     18.77 o
   1   7  21        7.22       13.74     19.31 o
   2   7  21      125.83      158.37     29.26 o
   3   7  21        0.21      -15.95     18.86 o
   4   7  21       65.69       54.26     26.05 o
  -5   8  21      105.47      108.01     27.22 o
  -4   8  21       23.24       16.68     18.13 o
  -3   8  21       38.02       14.15     29.62 o
  -2   8  21      474.29      509.62     79.22 o
  -1   8  21     1883.74     1821.95     62.25 o
   0   8  21      473.38      483.82     30.90 o
   1   8  21      238.49      234.91     34.07 o
   2   8  21       13.33       17.95     25.14 o
   3   8  21       17.13        3.82     20.40 o
  -5   9  21      186.94      228.93     44.41 o
  -4   9  21      440.75      421.28     39.96 o
  -3   9  21      369.15      361.59     36.70 o
  -2   9  21      145.85      123.98     23.54 o
  -1   9  21      101.61       31.34     17.07 o
   0   9  21       34.17       54.52     17.26 o
   1   9  21      147.70      150.94     29.16 o
   2   9  21      197.24      189.57     41.11 o
   3   9  21       43.48       34.96     24.30 o
  -4  10  21        0.05       -3.94     27.65 o
  -3  10  21       10.40       -1.75     18.01 o
  -2  10  21        0.84       14.64     22.93 o
  -1  10  21      213.58      217.81     25.52 o
   0  10  21        4.44       -0.07     14.75 o
   1  10  21        9.79        6.68     14.95 o
   2  10  21       14.00        4.40     22.17 o
  -2  11  21        4.40       18.10     17.51 o
  -1  11  21       12.59       -6.63     15.72 o
   0  11  21       10.59        9.55     15.40 o
   1  11  21       35.56       49.38     19.54 o
  -7   0  22      109.62       74.93     31.48 o
  -6   0  22        0.58      -12.82     19.95 o
  -5   0  22       40.39       65.45     27.30 o
  -4   0  22      920.47     1111.74     69.55 o
  -3   0  22      497.11      534.71     45.96 o
  -2   0  22       35.15        2.64     11.69 o
  -1   0  22      337.76      372.47     37.09 o
   0   0  22       28.80       66.44     23.36 o
   1   0  22       76.69       68.72     25.41 o
   2   0  22       12.06       22.24     16.71 o
   3   0  22      656.96      666.74     42.95 o
   4   0  22      367.81      335.33     49.94 o
   5   0  22        1.46      -17.87     22.45 o
  -7   1  22      109.34       73.78     24.50 o
  -6   1  22      127.82      151.62     27.31 o
  -5   1  22      278.12      300.40     31.64 o
  -4   1  22       98.84      107.36     16.79 o
  -3   1  22      236.90      227.03     19.94 o
  -2   1  22       11.85        1.59      7.03 o
  -1   1  22      163.46      153.88     23.56 o
   0   1  22     1174.27     1316.54     40.06 o
   1   1  22      879.37      907.43     34.71 o
   2   1  22      178.92      171.40     23.35 o
   3   1  22       15.47       24.74     14.88 o
   4   1  22      222.34      200.59     25.60 o
   5   1  22       42.23       22.96     17.88 o
  -7   2  22        3.78       -8.10     18.77 o
  -6   2  22        0.74        3.30     16.91 o
  -5   2  22        7.51       10.96     15.56 o
  -4   2  22      482.25      521.50     68.15 o
  -3   2  22      941.29      953.10     57.09 o
  -2   2  22       57.28       60.36     13.17 o
  -1   2  22      456.38      469.84     25.72 o
   0   2  22       66.11       35.22     17.29 o
   1   2  22        1.05      -14.83     15.62 o
   2   2  22      511.06      561.12     41.71 o
   3   2  22      458.73      460.81     38.65 o
   4   2  22        1.23      -21.34     29.01 o
   5   2  22        0.29       -3.19     16.31 o
  -7   3  22        2.74       29.16     19.68 o
  -6   3  22       53.40       39.67     20.32 o
  -5   3  22     1376.68     1509.58     89.08 o
  -4   3  22     1704.70     1801.76     84.34 o
  -3   3  22      226.13      214.99     20.83 o
  -2   3  22      228.51      249.98     20.94 o
  -1   3  22     1391.50     1419.17     42.10 o
   0   3  22      300.80      321.65     30.48 o
   1   3  22      195.23      231.17     41.90 o
   2   3  22      595.17      608.99     40.83 o
   3   3  22       37.80       43.31     21.21 o
   4   3  22       87.36       64.63     24.09 o
   5   3  22        1.24      -15.71     15.71 o
  -7   4  22       96.89      111.65     28.69 o
  -6   4  22       49.42       43.31     22.28 o
  -5   4  22        1.49      -10.41     22.37 o
  -4   4  22      811.89      803.52     47.11 o
  -3   4  22      174.27      132.56     18.70 o
  -2   4  22      347.90      373.53     54.54 o
  -1   4  22      318.29      306.28     31.25 o
   0   4  22        9.13       -1.04     15.44 o
   1   4  22      182.43      165.88     26.36 o
   2   4  22      597.14      609.25     49.94 o
   3   4  22      970.72     1014.37     54.87 o
   4   4  22      412.10      432.32     40.84 o
   5   4  22       55.39       34.83     25.28 o
  -6   5  22       15.29        7.47     20.06 o
  -5   5  22      263.88      243.53     33.50 o
  -4   5  22       58.98       15.09     17.31 o
  -3   5  22        2.20        6.33     12.76 o
  -2   5  22       30.99       33.16     14.08 o
  -1   5  22      188.16      169.17     19.98 o
   0   5  22       61.40        8.00     17.83 o
   1   5  22       65.96       63.69     21.51 o
   2   5  22       40.01       34.32     19.74 o
   3   5  22       41.30       60.84     23.62 o
   4   5  22       33.62       -1.22     21.47 o
  -6   6  22        7.05      -17.68     17.68 o
  -5   6  22       99.94      109.76     25.61 o
  -4   6  22       72.57       71.46     22.56 o
  -3   6  22      834.98      790.61     80.02 o
  -2   6  22      622.97      567.24     31.03 o
  -1   6  22      462.49      465.62     28.81 o
   0   6  22       85.98       56.61     39.63 o
   1   6  22        5.42      -16.50     16.74 o
   2   6  22        3.49        8.29     18.56 o
   3   6  22      176.51      218.05     33.38 o
   4   6  22      119.22       94.42     33.11 o
  -6   7  22      162.16      204.74     35.74 o
  -5   7  22      277.42      215.94     32.70 o
  -4   7  22      252.41      240.47     31.86 o
  -3   7  22        8.87        0.37     16.57 o
  -2   7  22       70.16       33.19     15.15 o
  -1   7  22      838.98      882.56     38.80 o
   0   7  22     1210.14     1220.06     45.07 o
   1   7  22      170.05      248.23     39.55 o
   2   7  22      133.15      105.75     28.01 o
   3   7  22        9.17       17.96     22.16 o
   4   7  22        7.48        4.24     23.86 o
  -5   8  22        0.97      -12.34     18.22 o
  -4   8  22       54.59       38.75     32.23 o
  -3   8  22      252.40      220.41     31.57 o
  -2   8  22       68.06       88.20     28.82 o
  -1   8  22       39.48        2.86     15.22 o
   0   8  22       24.26       13.75     14.44 o
   1   8  22       70.42       97.40     26.34 o
   2   8  22       47.76       53.76     25.23 o
   3   8  22       63.98       63.45     34.36 o
  -4   9  22        0.64       -2.70     19.60 o
  -3   9  22       43.41       33.87     19.77 o
  -2   9  22       43.47       30.14     16.58 o
  -1   9  22       61.31       51.40     17.24 o
   0   9  22       79.46       88.35     19.65 o
   1   9  22       87.53       20.19     21.45 o
   2   9  22        1.37       29.21     25.03 o
  -3  10  22      276.09      258.75     68.83 o
  -2  10  22      315.77      280.50     27.82 o
  -1  10  22      553.29      582.47     36.41 o
   0  10  22       18.46        0.62     14.88 o
   1  10  22       21.46       -2.62     21.01 o
  -1  11  22       15.66       16.66     19.42 o
  -7   1  23      192.28      187.54     32.12 o
  -6   1  23      154.27      192.40     52.90 o
  -5   1  23      388.25      372.38     34.68 o
  -4   1  23      124.78       99.24     21.96 o
  -3   1  23      196.20      133.50     24.07 o
  -2   1  23       48.98       29.38      8.11 o
  -1   1  23      390.64      461.89     35.88 o
   0   1  23     1183.47     1249.39     41.15 o
   1   1  23      316.73      276.29     29.23 o
   2   1  23        0.12        7.31     16.89 o
   3   1  23       29.54       15.44     14.81 o
   4   1  23      167.76      153.18     24.01 o
   5   1  23       94.49       88.04     24.00 o
  -7   2  23       37.26       25.55     20.77 o
  -6   2  23        3.86      -14.21     14.21 o
  -5   2  23      567.89      586.21     46.57 o
  -4   2  23     1329.32     1431.86     91.85 o
  -3   2  23     1649.87     1742.99     48.75 o
  -2   2  23      439.04      485.55     26.40 o
  -1   2  23      354.43      323.16     29.22 o
   0   2  23        1.71       -1.80     13.63 o
   1   2  23        6.04       -7.48     15.36 o
   2   2  23      199.48      213.73     29.06 o
   3   2  23      121.95      117.21     26.05 o
   4   2  23       56.85       64.60     19.45 o
   5   2  23        4.27       11.82     20.72 o
  -6   3  23       76.93       78.67     23.35 o
  -5   3  23      128.59      106.32     49.26 o
  -4   3  23      280.68      249.66     29.11 o
  -3   3  23       53.74       42.67     14.13 o
  -2   3  23       27.71        8.70     14.99 o
  -1   3  23       13.60       16.29     16.06 o
   0   3  23      194.83      151.28     24.80 o
   1   3  23       46.31       21.82     18.26 o
   2   3  23       60.60       32.96     20.74 o
   3   3  23       33.27       21.77     20.22 o
   4   3  23       79.74      110.26     28.26 o
  -6   4  23       55.00       85.84     26.09 o
  -5   4  23      340.82      324.81     35.71 o
  -4   4  23      716.88      752.85     46.01 o
  -3   4  23       67.68       59.51     15.39 o
  -2   4  23       92.22      128.98     18.34 o
  -1   4  23       51.91       69.85     14.67 o
   0   4  23      739.42      793.22     45.19 o
   1   4  23      922.24      982.62     50.99 o
   2   4  23       97.58       83.78     29.58 o
   3   4  23       22.87       19.71     21.56 o
   4   4  23       60.60       56.23     25.97 o
  -6   5  23       30.17       33.76     23.00 o
  -5   5  23       94.47      115.58     27.20 o
  -4   5  23        7.48        7.47     16.75 o
  -3   5  23      322.39      308.78     30.54 o
  -2   5  23      894.42      938.22     47.83 o
  -1   5  23     1303.47     1288.90     43.35 o
   0   5  23     1378.87     1341.21     57.67 o
   1   5  23       24.50        8.71     17.68 o
   2   5  23       12.17        7.84     19.56 o
   3   5  23      225.91      241.17     34.70 o
   4   5  23      335.89      351.31     44.45 o
  -6   6  23        0.62       22.62     21.28 o
  -5   6  23       14.96       21.35     19.15 o
  -4   6  23      805.04      964.81    105.31 o
  -3   6  23      727.65      761.64     62.95 o
  -2   6  23      119.08       97.45     22.13 o
  -1   6  23       24.73       11.39     13.36 o
   0   6  23      345.95      270.17     32.62 o
   1   6  23      166.21      142.65     28.38 o
   2   6  23      317.95      358.46     38.41 o
   3   6  23      283.54      310.50     38.64 o
   4   6  23        8.35      -14.08     31.40 o
  -5   7  23        6.88       -2.32     19.10 o
  -4   7  23        3.27      -15.31     17.42 o
  -3   7  23        9.95       17.12     17.75 o
  -2   7  23       70.04       58.04     16.98 o
  -1   7  23      352.13      363.81     28.54 o
   0   7  23      282.30      193.56     43.99 o
   1   7  23       41.87        3.07     23.21 o
   2   7  23       42.13       43.34     24.86 o
   3   7  23       22.16       12.89     22.78 o
  -5   8  23       89.21       74.28     26.37 o
  -4   8  23      478.88      562.46     65.26 o
  -3   8  23      445.17      433.59     38.66 o
  -2   8  23      227.45      231.59     25.78 o
  -1   8  23       87.61       83.99     19.71 o
   0   8  23       58.30       75.14     25.07 o
   1   8  23      187.43      180.42     43.84 o
   2   8  23      148.27      153.19     31.96 o
  -4   9  23        1.51        1.21     27.23 o
  -3   9  23       81.85       79.95     24.65 o
  -2   9  23      752.03      724.46     59.83 o
  -1   9  23      334.98      361.77     30.45 o
   0   9  23      108.64      123.37     22.48 o
   1   9  23       33.29       43.40     25.68 o
   2   9  23       58.43       65.74     28.33 o
  -2  10  23        0.03       -6.80     16.97 o
  -1  10  23       39.48       50.14     18.17 o
   0  10  23       78.20       40.03     18.82 o
  -6   0  24       68.24       84.28     22.39 o
  -5   0  24      130.81      137.20     35.27 o
  -4   0  24     2129.32     2389.65    104.21 o
  -3   0  24      604.99      647.56     53.77 o
  -2   0  24       29.57       32.01     22.75 o
  -1   0  24      150.26      153.36     29.73 o
   0   0  24      289.13      287.15     37.85 o
   1   0  24        6.58       13.88     22.68 o
   2   0  24       17.50       33.24     24.61 o
   3   0  24      283.01      335.21     35.13 o
   4   0  24      116.99       71.67     36.41 o
  -6   1  24       96.44      112.23     25.42 o
  -5   1  24        0.14       -4.71     15.19 o
  -4   1  24       36.17       14.52     15.81 o
  -3   1  24     1000.21     1144.26     39.67 o
  -2   1  24      930.27      836.19     33.37 o
  -1   1  24       13.17        7.15     15.42 o
   0   1  24        1.03        1.39     14.79 o
   1   1  24        5.00       16.11     17.06 o
   2   1  24      455.95      422.15     38.98 o
   3   1  24      109.55      108.08     20.67 o
   4   1  24      191.26      166.04     31.70 o
  -6   2  24        1.62      -11.57     15.15 o
  -5   2  24       81.62       56.54     20.18 o
  -4   2  24      193.58      202.55     27.75 o
  -3   2  24      251.11      272.35     22.68 o
  -2   2  24      136.25      105.55     21.36 o
  -1   2  24       12.60       10.92     15.44 o
   0   2  24      112.28       73.11     21.05 o
   1   2  24      377.75      335.49     32.92 o
   2   2  24      123.22      119.14     24.75 o
   3   2  24       13.23       -1.36     18.46 o
   4   2  24       30.03       10.41     16.87 o
  -6   3  24       14.42       35.91     21.47 o
  -5   3  24       15.64        6.14     18.23 o
  -4   3  24      188.97      161.26     29.47 o
  -3   3  24      778.91      965.75     37.73 o
  -2   3  24      880.51      973.95     48.37 o
  -1   3  24      758.82      711.03     84.30 o
   0   3  24      189.38      177.34     40.69 o
   1   3  24        0.44       11.40     23.13 o
   2   3  24      323.40      296.74     34.67 o
   3   3  24      234.97      266.82     36.86 o
   4   3  24      115.38      123.22     29.62 o
  -6   4  24       91.71       50.01     23.85 o
  -5   4  24      447.70      536.18     42.87 o
  -4   4  24     1001.96      951.55    150.82 o
  -3   4  24      663.49      689.32     87.83 o
  -2   4  24      292.15      283.01     23.79 o
  -1   4  24      116.45       68.16     21.67 o
   0   4  24      115.51       73.88     22.16 o
   1   4  24      459.39      474.70     85.14 o
   2   4  24       39.41       48.90     21.69 o
   3   4  24       25.58       37.43     22.82 o
   4   4  24        7.81       15.14     24.08 o
  -6   5  24       17.93       20.65     22.03 o
  -5   5  24       39.34       86.41     24.45 o
  -4   5  24       60.58       49.02     21.26 o
  -3   5  24        7.81        8.57     20.17 o
  -2   5  24       72.03       99.01     18.13 o
  -1   5  24       32.67       -0.20     41.26 o
   0   5  24        4.78       11.65     18.72 o
   1   5  24      103.45       92.94     24.40 o
   2   5  24       38.16       41.54     23.60 o
   3   5  24       14.79       11.63     22.34 o
  -5   6  24       99.26      105.01     27.80 o
  -4   6  24      206.45      215.64     31.48 o
  -3   6  24      104.51       95.15     24.31 o
  -2   6  24        1.52       -5.76     13.01 o
  -1   6  24      284.75      299.07     26.10 o
   0   6  24      908.26      854.37     50.39 o
   1   6  24       63.62       65.42     23.21 o
   2   6  24       60.79       77.24     27.45 o
   3   6  24       61.05       39.16     25.48 o
  -5   7  24       15.21        1.03     31.44 o
  -4   7  24      246.51      252.50     33.60 o
  -3   7  24     1189.10     1044.13    169.59 o
  -2   7  24      525.11      584.00     34.26 o
  -1   7  24      619.23      647.76     35.39 o
   0   7  24       95.26       50.03     31.85 o
   1   7  24        3.90        2.59     22.01 o
   2   7  24      105.95       78.58     27.99 o
   3   7  24       25.09       16.45     24.49 o
  -4   8  24      145.20      109.90     41.11 o
  -3   8  24       90.24      109.24     26.32 o
  -2   8  24       41.65       33.20     17.01 o
  -1   8  24       11.64        4.73     15.32 o
   0   8  24      108.51       97.61     26.82 o
   1   8  24      108.05      101.13     28.84 o
   2   8  24        0.32        2.20     23.20 o
  -3   9  24       16.57      -16.77     17.26 o
  -2   9  24        8.58       16.13     17.04 o
  -1   9  24        2.69        7.76     16.66 o
   0   9  24       18.17       25.00     23.62 o
   1   9  24       23.59       29.04     25.09 o
  -6   1  25        4.15       -5.56     17.96 o
  -5   1  25       37.30       56.55     24.95 o
  -4   1  25     1421.67     1437.09     57.50 o
  -3   1  25     1358.85     1238.36     43.99 o
  -2   1  25      239.37      220.18     49.56 o
  -1   1  25       49.71       54.21     19.56 o
   0   1  25        0.31      -15.30     15.30 o
   1   1  25      232.71      183.62     35.42 o
   2   1  25       71.58       57.14     21.46 o
   3   1  25        6.24        0.01     14.81 o
   4   1  25       21.86       19.43     18.13 o
  -6   2  25      182.27      133.99     28.65 o
  -5   2  25       93.87       92.09     23.91 o
  -4   2  25      107.40      109.92     23.23 o
  -3   2  25      103.07      129.72     24.19 o
  -2   2  25      943.07      880.33     47.10 o
  -1   2  25      674.08      665.80     41.12 o
   0   2  25      560.71      553.33     39.07 o
   1   2  25      369.72      409.79     36.42 o
   2   2  25       27.98       12.79     19.17 o
   3   2  25        4.49       15.12     21.28 o
   4   2  25      121.51      127.62     25.06 o
  -6   3  25       63.70       47.26     24.31 o
  -5   3  25        1.04       -8.24     15.99 o
  -4   3  25      139.06      104.28     23.80 o
  -3   3  25      452.02      458.77     35.36 o
  -2   3  25      327.30      331.84     47.41 o
  -1   3  25       26.10       12.98     18.13 o
   0   3  25        0.47       10.89     17.70 o
   1   3  25       25.02       12.15     19.00 o
   2   3  25       36.14       13.04     20.63 o
   3   3  25        0.86       10.22     20.03 o
   4   3  25       76.10       65.05     35.31 o
  -6   4  25      255.80      257.83     36.79 o
  -5   4  25      144.19      174.29     57.04 o
  -4   4  25       74.41       54.80     21.50 o
  -3   4  25       79.26       56.30     20.54 o
  -2   4  25      160.55      178.95     21.29 o
  -1   4  25       45.90       11.93     38.79 o
   0   4  25      170.40      189.10     28.97 o
   1   4  25      227.17      222.43     32.01 o
   2   4  25       17.33       12.14     20.44 o
   3   4  25      118.56       87.22     27.88 o
  -5   5  25        9.15        8.93     30.34 o
  -4   5  25      146.05      169.86     52.11 o
  -3   5  25      826.97      886.76     48.16 o
  -2   5  25      781.46      797.47     37.41 o
  -1   5  25      515.85      507.51     39.63 o
   0   5  25        0.38        7.96     19.20 o
   1   5  25      339.33      348.78     62.99 o
   2   5  25      189.06      254.03     35.92 o
   3   5  25      225.36      264.68     37.98 o
  -5   6  25      124.13      134.98     31.43 o
  -4   6  25      189.32      192.27     41.71 o
  -3   6  25        8.44       -9.74     15.60 o
  -2   6  25       32.24       72.80     18.47 o
  -1   6  25      183.93      201.32     30.37 o
   0   6  25      185.84      144.34     28.97 o
   1   6  25       73.71       50.97     23.65 o
   2   6  25        0.10      -11.83     29.77 o
   3   6  25       33.12       38.39     25.12 o
  -4   7  25       25.15       53.93     32.23 o
  -3   7  25        5.97       12.51     18.53 o
  -2   7  25        0.11       -0.31     15.21 o
  -1   7  25       18.17       23.98     21.85 o
   0   7  25       64.24       22.34     22.32 o
   1   7  25        3.77        3.51     20.34 o
   2   7  25        2.41        3.29     23.68 o
  -3   8  25        0.03       13.62     17.74 o
  -2   8  25      169.70      136.23     23.16 o
  -1   8  25      156.25      195.28     32.08 o
   0   8  25      194.85      199.57     32.96 o
   1   8  25      110.68       66.84     27.67 o
  -2   9  25      250.30      293.01     29.81 o
  -1   9  25       76.32       76.37     21.60 o
   0   9  25        2.68       30.14     25.18 o
  -6   0  26       51.11        0.08     26.39 o
  -5   0  26       94.24       78.12     35.12 o
  -4   0  26        1.07       24.57     22.30 o
  -3   0  26     1309.77     1229.75     73.34 o
   1   0  26       64.56       41.71     29.73 o
   2   0  26       31.89      -11.76     24.42 o
   3   0  26       91.17       90.10     37.16 o
  -6   1  26       80.90       73.59     24.10 o
  -5   1  26        1.53        2.24     17.00 o
  -4   1  26      104.84      121.31     24.31 o
  -3   1  26     1005.81      892.51     36.98 o
  -2   1  26       33.96       80.67     44.33 o
  -1   1  26        6.73        9.35     16.56 o
   0   1  26       75.01       50.86     29.31 o
   1   1  26        4.37       24.57     18.92 o
   2   1  26       18.20       18.19     22.00 o
   3   1  26        9.40       14.51     16.32 o
  -6   2  26       19.98       17.93     20.32 o
  -5   2  26        0.21      -11.54     15.25 o
  -4   2  26       11.05       -6.30     15.45 o
  -3   2  26       84.38       78.89     17.52 o
  -2   2  26      170.41      115.71     24.09 o
  -1   2  26        6.25        3.93     15.79 o
   0   2  26       69.32       42.55     21.48 o
   1   2  26        0.49       11.71     18.26 o
   2   2  26        4.31       19.87     33.68 o
   3   2  26        6.21       13.80     22.15 o
  -5   3  26      257.61      209.14     37.85 o
  -4   3  26      219.93      295.40     62.04 o
  -3   3  26      302.06      329.56     31.79 o
  -2   3  26       41.31       49.74     21.83 o
  -1   3  26      178.83      170.84     27.67 o
   0   3  26      459.47      386.71     36.96 o
   1   3  26      715.87      662.38     45.79 o
   2   3  26      164.75       96.72     28.00 o
   3   3  26       57.84       64.44     25.31 o
  -5   4  26       25.33       76.26     25.86 o
  -4   4  26       51.86       60.52     29.12 o
  -3   4  26      439.35      455.20     99.77 o
  -2   4  26     1503.14     1430.80     59.75 o
  -1   4  26      809.78      820.24     47.54 o
   0   4  26      340.16      370.04     49.26 o
   1   4  26        0.21       -8.85     19.21 o
   2   4  26       13.78       24.77     22.09 o
   3   4  26        1.50       22.21     23.43 o
  -5   5  26       59.00       32.59     26.85 o
  -4   5  26       13.94       28.52     26.32 o
  -3   5  26        0.16        4.18     16.42 o
  -2   5  26       41.62       24.03     19.83 o
  -1   5  26        5.23        9.96     19.13 o
   0   5  26        6.24       10.92     20.48 o
   1   5  26       11.32       -1.30     21.10 o
   2   5  26        0.19        4.80     22.02 o
  -4   6  26        0.08       -2.81     24.73 o
  -3   6  26      178.32      165.49     27.29 o
  -2   6  26       62.53       33.23     16.85 o
  -1   6  26      249.02      256.45     33.76 o
   0   6  26       87.87       98.85     27.51 o
   1   6  26        7.61        0.21     20.74 o
   2   6  26       11.84        2.02     23.03 o
  -3   7  26      171.55      104.70     25.61 o
  -2   7  26       99.89      120.51     27.24 o
  -1   7  26       23.01       59.07     27.30 o
   0   7  26        6.65        2.65     22.74 o
   1   7  26      418.78      448.83     77.06 o
  -2   8  26       70.30       47.36     19.84 o
  -1   8  26       67.49       78.06     26.71 o
   0   8  26      211.74      176.67     32.83 o
  -5   1  27      387.51      419.74     38.45 o
  -4   1  27      242.64      185.62     27.04 o
  -3   1  27        9.24        3.15     17.16 o
  -2   1  27      171.26      174.17     77.70 o
  -1   1  27      482.94      410.96     36.13 o
   0   1  27      502.45      612.07     42.24 o
   1   1  27      488.09      505.02     40.97 o
   2   1  27       78.22       80.52     37.43 o
   3   1  27        1.73       -6.03     30.49 o
  -5   2  27        8.73       -7.35     18.18 o
  -4   2  27       40.06       40.43     27.68 o
  -3   2  27      975.36      915.81     47.69 o
  -2   2  27     1399.01     1389.91     57.86 o
  -1   2  27      341.99      404.64     35.55 o
   0   2  27       34.71       27.16     21.92 o
   1   2  27       53.76       42.69     22.46 o
   2   2  27      131.49      160.51     29.24 o
   3   2  27       44.93       33.79     24.06 o
  -5   3  27       33.67       89.23     25.41 o
  -4   3  27       32.67       55.14     27.61 o
  -3   3  27      247.71      253.57     35.61 o
  -2   3  27        0.12       12.03     18.44 o
  -1   3  27      251.07      252.52     31.72 o
   0   3  27        1.92       -3.70     19.90 o
   1   3  27        0.60        1.08     19.20 o
   2   3  27        0.84       -9.96     20.83 o
  -5   4  27        0.03      -19.50     19.50 o
  -4   4  27      104.93      113.69     34.59 o
  -3   4  27      381.77      358.07     33.97 o
  -2   4  27      143.82      106.69     25.20 o
  -1   4  27       39.83       44.46     22.57 o
   0   4  27      150.17      148.59     29.92 o
   1   4  27        2.55       27.65     21.84 o
   2   4  27      181.30      155.12     31.72 o
  -4   5  27       28.79       47.25     28.37 o
  -3   5  27       15.91        5.48     16.94 o
  -2   5  27      209.49      191.52     30.40 o
  -1   5  27      191.86      222.06     31.61 o
   0   5  27      507.07      464.51     42.44 o
   1   5  27      296.41      321.52     38.84 o
   2   5  27      198.26      262.87     56.85 o
  -3   6  27      324.02      348.12     35.51 o
  -2   6  27      416.07      413.06     39.28 o
  -1   6  27      110.66       89.85     41.94 o
   0   6  27        0.63       -5.22     20.50 o
   1   6  27       27.44       33.11     24.03 o
  -3   7  27        4.27       17.39     36.86 o
  -2   7  27       10.17       17.16     22.82 o
  -1   7  27        4.93       -9.30     20.84 o
   0   7  27       21.63       12.05     24.07 o
  -5   0  28      153.13      161.02     38.83 o
  -3   0  28      270.02      296.02     45.66 o
  -2   0  28      332.53      344.64     50.82 o
  -1   0  28       11.33       11.98     28.52 o
   0   0  28      323.79      338.27     53.39 o
   1   0  28      428.10      403.19     59.84 o
   2   0  28      237.04      269.93     54.91 o
  -5   1  28       16.36       28.19     20.28 o
  -4   1  28        1.39      -18.35     20.17 o
  -3   1  28      115.35       81.51     26.96 o
  -2   1  28      118.93      115.82     38.53 o
  -1   1  28      321.44      330.68     51.27 o
   0   1  28      313.99      398.57     58.10 o
   1   1  28      117.26      150.55     42.32 o
   2   1  28        1.51       10.70     20.34 o
  -4   2  28       18.84        1.06     21.77 o
  -3   2  28       20.49       42.70     27.84 o
  -2   2  28       43.22       42.19     21.00 o
  -1   2  28       16.29       -4.88     22.37 o
   0   2  28        0.11       10.24     19.06 o
   1   2  28        0.29       -5.73     19.44 o
   2   2  28        6.03       10.12     21.82 o
  -4   3  28       90.62       48.09     31.25 o
  -3   3  28        0.75       -4.63     24.73 o
  -2   3  28      822.64      867.46     49.56 o
  -1   3  28     1009.66      993.89    104.51 o
   0   3  28      334.37      306.64     39.52 o
   1   3  28       76.05       47.48     23.11 o
   2   3  28        4.45        6.33     23.27 o
  -4   4  28      121.41      126.74     37.54 o
  -3   4  28      390.82      347.07     48.31 o
  -2   4  28      284.27      247.99     32.21 o
  -1   4  28       24.06       14.24     21.52 o
   0   4  28      201.03      190.32     32.42 o
   1   4  28      182.38      249.93     35.25 o
  -3   5  28       45.24       15.43     27.53 o
  -2   5  28       16.11       14.64     20.89 o
  -1   5  28      216.51      176.08     35.12 o
   0   5  28        8.57      -15.38     20.33 o
   1   5  28        4.14       23.90     24.39 o
  -2   6  28      106.71      119.70     45.28 o
  -1   6  28       74.68       68.21     28.37 o
   0   6  28        0.49        1.90     21.06 o
  -2   1  29      469.94      386.13     54.53 o
  -1   1  29      363.91      431.33     58.63 o
   0   1  29      125.25       90.10     35.27 o
   1   1  29        2.25       -6.28     20.59 o
  -3   2  29      117.38      140.16     37.24 o
  -2   2  29       34.81       44.33     20.86 o
  -1   2  29      366.92      293.01     40.77 o
   0   2  29      454.46      467.89     47.40 o
   1   2  29      431.10      448.89     42.06 o
  -3   3  29      100.29       66.67     30.34 o
  -2   3  29      441.29      391.67     51.50 o
  -1   3  29      194.58      174.11     31.20 o
   0   3  29       26.21       27.86     23.55 o
   1   3  29       34.26       70.39     26.70 o
  -3   4  29      193.11       91.85     33.68 o
  -2   4  29       13.00       14.24     20.63 o
  -1   4  29        0.98       12.00     22.10 o
   0   4  29        0.78       -3.58     22.50 o
  -2   5  29      208.77      184.28     34.28 o
  -1   5  29      198.28      178.53     33.58 o
  -2   0  30       42.14       72.66     36.33 o
  -1   0  30      727.99      782.19     77.36 o
   0   0  30      840.24     1047.87     90.48 o
  -2   1  30      111.13      126.36     39.29 o
  -1   1  30       36.12       46.57     36.63 o
   0   1  30      121.06      109.98     42.02 o
  -3   2  30        0.00       11.98     32.39 o
  -2   2  30       20.58        6.45     30.41 o
  -1   2  30       28.00       51.95     36.56 o
   0   2  30       10.58      -22.91     30.41 o
  -2   3  30      228.18      210.28     32.70 o
  -1   3  30       36.84       43.68     30.76 o
   0   3  30        2.34        0.37     21.72 o
 
